# Supplementary material for: Poly[[(μ2-4,4′-bipyridyl-κ2 N:N′)bis­{μ2-N-[2-(2-hy­droxy­benzo­yl)carbamo­thio­yl]acetamidato-κ4 O,N,O′:S}bis­(nitrato-κ2 O,O′)dicadmium] di­methyl­formamide tetra­solvate]
Source: Acta Crystallogr Sect E Struct Rep Online. 2013 Nov 9;69(Pt 12):m647–8. doi: 10.1107/S1600536813030055 (PMC3884987; doi:10.1107/S1600536813030055)
Supplement: Supplementary file 1 [file e-69-0m647-sup1.cif]

##############################################################################
#                                                                            #
# This CIF contains the data in a paper accepted for publication in          #
# Acta Crystallographica Section E. It conforms to the requirements of       #
# Notes for Authors for Acta Crystallographica Section E, and has been       #
# peer reviewed under the auspices of the IUCr Commission on Journals.       #
#                                                                            #
# Full details of the Crystallographic Information File format               #
# are given in the paper "The Crystallographic Information File (CIF):       #
# a New Standard Archive File for Crystallography" by S. R. Hall, F. H.      #
# Allen and I. D. Brown [Acta Cryst. (1991), A47, 655-685].                  #
#                                                                            #
# The current version of the core CIF dictionary is obtainable from          #
# ftp://ftp.iucr.org/pub/cif_core.dic.                                       #
#                                                                            #
# Software is freely available for graphical display of the structure(s)     #
# in this CIF. For information consult the CIF software page                 #
# http://www.iucr.org/resources/cif/software.                                #
#                                                                            #
# This file may be used for bona fide research purposes within the           #
# scientific community so long as proper attribution is given to the journal # 
# article from which it was obtained.                                        #
#                                                                            #
##############################################################################
data_I
_audit_creation_method     SHELXL-97
_database_code_depnum_ccdc_archive     'CCDC 969916'
_chemical_name_systematic
;\
Poly[[(\m~2~-4,4'-bipyridyl-\k^2^<i>N</i>:<i>N</i>')bis{\m~2~-<i>N</i>-[2-(2-\
hydroxybenzoyl)carbamothioyl]acetamidato-\
\k^4^<i>O</i>,<i>N</i>,<i>O</i>':<i>S</i>}bis(nitrato-\
\k^2^<i>O</i>,<i>O</i>')dicadmium] dimethylformamide tetrasolvate]
;
_chemical_name_common     ?
_chemical_formula_moiety     'C30 H28 Cd2 N10 O12 S2, 4(C3 H7 N O)'
_chemical_formula_sum     'C42 H56 Cd2 N14 O16 S2'
_chemical_formula_iupac
                      '[Cd2 (C10 H10 N3 O3 S)2 (C10 H8 N2) (N O3)2], 4C3 H7 N O'
_chemical_formula_weight     1301.93
_chemical_melting_point     ?
_symmetry_cell_setting     monoclinic
_symmetry_space_group_name_H-M     'P 21/n'
_symmetry_space_group_name_Hall     '-P 2yn'
loop_
    _symmetry_equiv_pos_as_xyz
    'x, y, z'
    '-x+1/2, y+1/2, -z+1/2'
    '-x, -y, -z'
    'x-1/2, -y-1/2, z-1/2'
_cell_length_a     13.831(3)
_cell_length_b     15.280(3)
_cell_length_c     14.363(3)
_cell_angle_alpha     90.00
_cell_angle_beta     110.55(3)
_cell_angle_gamma     90.00
_cell_volume     2842.4(12)
_cell_formula_units_Z     2
_cell_measurement_reflns_used     10007
_cell_measurement_theta_min     3.0294
_cell_measurement_theta_max     27.5126
_cell_measurement_temperature     293(2)
_exptl_crystal_description     block
_exptl_crystal_colour     colourless
_exptl_crystal_size_max     0.30
_exptl_crystal_size_mid     0.18
_exptl_crystal_size_min     0.08
_exptl_crystal_density_diffrn     1.521
_exptl_crystal_density_meas     ?
_exptl_crystal_density_method     'not measured'
_exptl_crystal_F_000     1324
_exptl_absorpt_coefficient_mu     0.896
_exptl_absorpt_correction_type     numerical
_exptl_absorpt_process_details     '(CrystalClear; Rigaku, 2007)'
_exptl_absorpt_correction_T_min     0.813
_exptl_absorpt_correction_T_max     0.946
_exptl_special_details     ?
_diffrn_ambient_temperature     293(2)
_diffrn_radiation_type     MoK\a
_diffrn_radiation_wavelength     0.71073
_diffrn_radiation_source     'fine-focus sealed tube'
_diffrn_radiation_monochromator     graphite
_diffrn_measurement_device_type     'Rigaku Saturn 724+ CCD'
_diffrn_measurement_method     '\w scans at fixed \c = 45\%'
_diffrn_detector_area_resol_mean     ?
_diffrn_reflns_number     18197
_diffrn_reflns_av_R_equivalents     0.0429
_diffrn_reflns_av_sigmaI/netI     0.0338
_diffrn_reflns_theta_min     3.03
_diffrn_reflns_theta_max     25.00
_diffrn_reflns_theta_full     25.00
_diffrn_measured_fraction_theta_max     0.995
_diffrn_measured_fraction_theta_full     0.995
_diffrn_reflns_limit_h_min     -16
_diffrn_reflns_limit_h_max     16
_diffrn_reflns_limit_k_min     -18
_diffrn_reflns_limit_k_max     18
_diffrn_reflns_limit_l_min     -16
_diffrn_reflns_limit_l_max     17
_diffrn_standards_number     ?
_diffrn_standards_interval_count     ?
_diffrn_standards_interval_time     ?
_diffrn_standards_decay_%     ?
_refine_special_details
;
Refinement of <i>F</i>^2^ against ALL reflections. The weighted <i>R</i>-factor
<i>wR</i> and goodness of fit <i>S</i> are based on <i>F</i>^2^, conventional
<i>R</i>-factors <i>R</i> are based on <i>F</i>, with <i>F</i> set to zero for
negative <i>F</i>^2^. The threshold expression of <i>F</i>^2^ >
\s(<i>F</i>^2^) is used only for calculating <i>R</i>-factors(gt) <i>etc</i>.
and is not relevant to the choice of reflections for refinement.
<i>R</i>-factors based on <i>F</i>^2^ are statistically about twice as large
as those based on <i>F</i>, and <i>R</i>- factors based on ALL data will be
even larger.
;
_reflns_number_total     4980
_reflns_number_gt     4753
_reflns_threshold_expression     I>2sigma(I)
_refine_ls_structure_factor_coef     Fsqd
_refine_ls_matrix_type     full
_refine_ls_R_factor_all     0.0637
_refine_ls_R_factor_gt     0.0599
_refine_ls_wR_factor_gt     0.1388
_refine_ls_wR_factor_ref     0.1410
_refine_ls_goodness_of_fit_ref     1.276
_refine_ls_restrained_S_all     1.276
_refine_ls_number_reflns     4980
_refine_ls_number_parameters     349
_refine_ls_number_restraints     0
_refine_ls_hydrogen_treatment     constr
_refine_ls_weighting_scheme     calc
_refine_ls_weighting_details
         'calc w=1/[\s^2^(Fo^2^)+(0.0474P)^2^+4.0842P] where P=(Fo^2^+2Fc^2^)/3'
_atom_sites_solution_hydrogens     geom
_atom_sites_solution_primary     direct
_atom_sites_solution_secondary     difmap
_refine_ls_shift/su_max     0.000
_refine_ls_shift/su_mean     0.000
_refine_diff_density_max     0.697
_refine_diff_density_min     -0.626
_refine_ls_extinction_method     none
_refine_ls_extinction_coef     ?
loop_
    _atom_type_symbol
    _atom_type_description
    _atom_type_scat_dispersion_real
    _atom_type_scat_dispersion_imag
    _atom_type_scat_source
    'C' 'C' 0.0033 0.0016
                         'International Tables Vol C Tables 4.2.6.8 and 6.1.1.4'
    'H' 'H' 0.0000 0.0000
                         'International Tables Vol C Tables 4.2.6.8 and 6.1.1.4'
    'N' 'N' 0.0061 0.0033
                         'International Tables Vol C Tables 4.2.6.8 and 6.1.1.4'
    'O' 'O' 0.0106 0.0060
                         'International Tables Vol C Tables 4.2.6.8 and 6.1.1.4'
    'S' 'S' 0.1246 0.1234
                         'International Tables Vol C Tables 4.2.6.8 and 6.1.1.4'
    'Cd' 'Cd' -0.8075 1.2024
                         'International Tables Vol C Tables 4.2.6.8 and 6.1.1.4'
_computing_data_collection     'CrystalClear (Rigaku, 2007)'
_computing_cell_refinement     'CrystalClear (Rigaku, 2007)'
_computing_data_reduction     'CrystalClear (Rigaku, 2007)'
_computing_structure_solution     'SHELXS97 (Sheldrick, 2008)'
_computing_structure_refinement     'SHELXL97 (Sheldrick, 2008)'
_computing_molecular_graphics     'SHELXTL (Sheldrick, 2008)'
_computing_publication_material     'SHELXL97 (Sheldrick, 2008)'
loop_
    _atom_site_type_symbol
    _atom_site_label
    _atom_site_fract_x
    _atom_site_fract_y
    _atom_site_fract_z
    _atom_site_U_iso_or_equiv
    _atom_site_adp_type
    _atom_site_calc_flag
    _atom_site_refinement_flags
    _atom_site_occupancy
    _atom_site_symmetry_multiplicity
    _atom_site_disorder_assembly
    _atom_site_disorder_group
    Cd Cd1 0.93079(3) 0.13619(3) 0.35688(3) 0.05085(16) Uani d . 1 1 . .
    N N4 0.9607(3) 0.2863(3) 0.3953(4) 0.0603(11) Uani d . 1 1 . .
    O O2 0.8129(3) 0.1541(3) 0.4400(3) 0.0618(10) Uani d . 1 1 . .
    C C4 0.8420(4) 0.1339(3) 0.5294(4) 0.0520(12) Uani d . 1 1 . .
    N N2 1.0120(3) 0.1051(3) 0.5329(3) 0.0482(10) Uani d . 1 1 . .
    C C6 0.7984(5) 0.1324(4) 0.6899(5) 0.0704(17) Uani d . 1 1 . .
    O O4 0.7810(3) 0.1911(3) 0.2065(3) 0.0824(13) Uani d . 1 1 . .
    C C5 0.7705(4) 0.1409(4) 0.5870(5) 0.0631(15) Uani d . 1 1 . .
    O O6 0.8984(3) 0.1126(4) 0.7441(3) 0.0897(15) Uani d . 1 1 . .
    H H6 0.9043 0.1049 0.8024 0.108 Uiso calc R 1 1 . .
    O O5 0.8031(4) 0.2180(5) 0.0673(4) 0.118(2) Uani d . 1 1 . .
    N N5 0.8361(4) 0.1955(4) 0.1550(4) 0.0747(14) Uani d . 1 1 . .
    O O3 0.9307(3) 0.1752(4) 0.1959(3) 0.0837(13) Uani d . 1 1 . .
    C C7 0.7240(6) 0.1425(6) 0.7354(6) 0.097(2) Uani d . 1 1 . .
    H H7 0.7435 0.1375 0.8041 0.116 Uiso calc R 1 1 . .
    C C10 0.6671(5) 0.1583(6) 0.5319(6) 0.094(2) Uani d . 1 1 . .
    H H10 0.6465 0.1641 0.4632 0.113 Uiso calc R 1 1 . .
    C C8 0.6238(7) 0.1596(8) 0.6796(8) 0.129(4) Uani d . 1 1 . .
    H H8 0.5750 0.1662 0.7101 0.154 Uiso calc R 1 1 . .
    C C9 0.5949(6) 0.1669(8) 0.5777(8) 0.131(4) Uani d . 1 1 . .
    H H9 0.5262 0.1778 0.5395 0.157 Uiso calc R 1 1 . .
    O O1 1.1075(3) 0.1222(3) 0.3888(3) 0.0616(10) Uani d . 1 1 . .
    N N1 1.1819(3) 0.0725(3) 0.5489(3) 0.0519(10) Uani d . 1 1 . .
    H H1 1.2402 0.0541 0.5895 0.062 Uiso calc R 1 1 . .
    N N3 0.9386(3) 0.1056(3) 0.5792(3) 0.0510(10) Uani d . 1 1 . .
    H H3 0.9551 0.0879 0.6396 0.061 Uiso calc R 1 1 . .
    C C3 1.1007(4) 0.0711(3) 0.5871(4) 0.0470(11) Uani d . 1 1 . .
    C C13 0.9920(4) 0.4559(3) 0.4777(4) 0.0540(12) Uani d . 1 1 . .
    C C2 1.1834(4) 0.0978(4) 0.4592(4) 0.0542(13) Uani d . 1 1 . .
    N N6 0.5321(4) 0.1122(4) 0.2567(5) 0.0908(18) Uani d . 1 1 . .
    C C15 0.8837(5) 0.3441(4) 0.3760(5) 0.0714(17) Uani d . 1 1 . .
    H H15 0.8182 0.3272 0.3343 0.086 Uiso calc R 1 1 . .
    C C14 0.8962(4) 0.4273(4) 0.4146(5) 0.0675(16) Uani d . 1 1 . .
    H H14 0.8398 0.4649 0.3983 0.081 Uiso calc R 1 1 . .
    C C16 0.6130(4) 0.0601(5) 0.2860(5) 0.0717(17) Uani d . 1 1 . .
    H H16 0.6719 0.0790 0.2747 0.086 Uiso calc R 1 1 . .
    C C11 1.0539(5) 0.3136(4) 0.4533(6) 0.089(2) Uani d . 1 1 . .
    H H11 1.1093 0.2752 0.4667 0.107 Uiso calc R 1 1 . .
    C C12 1.0716(5) 0.3966(4) 0.4944(6) 0.093(2) Uani d . 1 1 . .
    H H12 1.1383 0.4126 0.5340 0.111 Uiso calc R 1 1 . .
    C C17 0.5353(8) 0.1979(6) 0.2137(8) 0.126(3) Uani d . 1 1 . .
    H H17A 0.6029 0.2080 0.2114 0.189 Uiso calc R 1 1 . .
    H H17B 0.5198 0.2422 0.2538 0.189 Uiso calc R 1 1 . .
    H H17C 0.4852 0.2002 0.1476 0.189 Uiso calc R 1 1 . .
    C C18 0.4398(7) 0.0860(10) 0.2729(12) 0.218(8) Uani d . 1 1 . .
    H H18A 0.4575 0.0504 0.3316 0.327 Uiso calc R 1 1 . .
    H H18B 0.3970 0.0529 0.2167 0.327 Uiso calc R 1 1 . .
    H H18C 0.4030 0.1369 0.2811 0.327 Uiso calc R 1 1 . .
    O O7 0.6180(3) -0.0114(4) 0.3271(4) 0.0868(14) Uani d . 1 1 . .
    C C1 1.2880(4) 0.0956(5) 0.4484(5) 0.0683(16) Uani d . 1 1 . .
    H H1A 1.2857 0.0572 0.3948 0.103 Uiso calc R 1 1 . .
    H H1B 1.3385 0.0748 0.5091 0.103 Uiso calc R 1 1 . .
    H H1C 1.3062 0.1535 0.4344 0.103 Uiso calc R 1 1 . .
    S S1 1.12907(10) 0.02354(9) 0.70412(10) 0.0547(3) Uani d . 1 1 . .
    N N7 0.5920(7) 0.3996(9) 0.5419(6) 0.167(4) Uani d . 1 1 . .
    C C20 0.6425(12) 0.4109(13) 0.4690(11) 0.249(9) Uani d . 1 1 . .
    H H20A 0.5981 0.3896 0.4055 0.374 Uiso calc R 1 1 . .
    H H20B 0.7062 0.3788 0.4899 0.374 Uiso calc R 1 1 . .
    H H20C 0.6565 0.4719 0.4637 0.374 Uiso calc R 1 1 . .
    C C21 0.6531(8) 0.3997(10) 0.6491(8) 0.169(5) Uani d . 1 1 . .
    H H21A 0.6078 0.3928 0.6862 0.253 Uiso calc R 1 1 . .
    H H21B 0.6897 0.4541 0.6668 0.253 Uiso calc R 1 1 . .
    H H21C 0.7016 0.3522 0.6641 0.253 Uiso calc R 1 1 . .
    O O8 0.4333(8) 0.3831(12) 0.4272(6) 0.334(11) Uani d . 1 1 . .
    C C19 0.4931(10) 0.3835(13) 0.5125(8) 0.235(10) Uani d . 1 1 . .
    H H19 0.4658 0.3713 0.5617 0.282 Uiso calc R 1 1 . .
loop_
    _atom_site_aniso_label
    _atom_site_aniso_U_11
    _atom_site_aniso_U_22
    _atom_site_aniso_U_33
    _atom_site_aniso_U_12
    _atom_site_aniso_U_13
    _atom_site_aniso_U_23
    Cd1 0.0399(2) 0.0541(3) 0.0550(3) 0.00047(16) 0.01226(17) -0.00090(17)
    N4 0.050(3) 0.049(3) 0.074(3) -0.001(2) 0.012(2) -0.001(2)
    O2 0.044(2) 0.076(3) 0.063(2) 0.0082(18) 0.0158(18) 0.003(2)
    C4 0.038(3) 0.051(3) 0.065(3) -0.001(2) 0.014(2) -0.011(3)
    N2 0.036(2) 0.048(2) 0.062(3) -0.0030(18) 0.0188(19) -0.003(2)
    C6 0.054(3) 0.086(4) 0.080(4) 0.000(3) 0.034(3) -0.010(3)
    O4 0.057(2) 0.107(4) 0.083(3) -0.004(2) 0.024(2) 0.004(3)
    C5 0.049(3) 0.068(4) 0.076(4) -0.003(3) 0.026(3) -0.012(3)
    O6 0.057(3) 0.145(5) 0.070(3) 0.013(3) 0.027(2) 0.010(3)
    O5 0.082(3) 0.181(6) 0.073(3) 0.012(4) 0.007(3) 0.047(4)
    N5 0.064(3) 0.086(4) 0.064(3) 0.000(3) 0.011(3) 0.010(3)
    O3 0.054(3) 0.126(4) 0.068(3) 0.013(3) 0.016(2) 0.016(3)
    C7 0.082(5) 0.138(7) 0.089(5) 0.008(5) 0.052(4) -0.006(5)
    C10 0.047(4) 0.147(7) 0.091(5) 0.008(4) 0.026(3) -0.016(5)
    C8 0.074(6) 0.217(12) 0.118(7) 0.014(6) 0.062(5) -0.008(7)
    C9 0.049(4) 0.228(12) 0.120(7) 0.025(6) 0.034(4) -0.019(8)
    O1 0.043(2) 0.081(3) 0.059(2) 0.0057(18) 0.0148(18) 0.0052(19)
    N1 0.033(2) 0.056(3) 0.064(3) 0.0051(18) 0.0145(19) 0.001(2)
    N3 0.042(2) 0.058(3) 0.054(2) 0.0056(19) 0.0178(19) -0.002(2)
    C3 0.038(2) 0.041(3) 0.058(3) -0.001(2) 0.013(2) -0.009(2)
    C13 0.042(3) 0.051(3) 0.063(3) -0.001(2) 0.011(2) 0.002(2)
    C2 0.041(3) 0.052(3) 0.068(3) -0.005(2) 0.017(3) -0.007(3)
    N6 0.056(3) 0.108(5) 0.110(5) 0.027(3) 0.032(3) 0.027(4)
    C15 0.049(3) 0.061(4) 0.086(4) 0.003(3) 0.002(3) -0.010(3)
    C14 0.048(3) 0.055(3) 0.086(4) 0.006(3) 0.007(3) -0.004(3)
    C16 0.039(3) 0.102(5) 0.069(4) 0.004(3) 0.012(3) -0.005(4)
    C11 0.051(4) 0.060(4) 0.133(6) 0.007(3) 0.003(4) -0.024(4)
    C12 0.042(3) 0.064(4) 0.144(7) -0.002(3) -0.002(4) -0.031(4)
    C17 0.126(8) 0.112(7) 0.150(9) 0.042(6) 0.061(7) 0.028(7)
    C18 0.066(6) 0.262(16) 0.35(2) 0.055(8) 0.103(9) 0.148(15)
    O7 0.056(3) 0.102(4) 0.096(3) 0.014(2) 0.019(2) 0.022(3)
    C1 0.042(3) 0.087(4) 0.081(4) 0.000(3) 0.028(3) 0.000(3)
    S1 0.0464(7) 0.0602(8) 0.0516(7) 0.0013(6) 0.0098(6) -0.0056(6)
    N7 0.105(6) 0.306(14) 0.098(6) -0.052(8) 0.043(5) 0.008(7)
    C20 0.192(15) 0.40(3) 0.210(15) -0.070(17) 0.140(13) 0.001(17)
    C21 0.094(7) 0.279(16) 0.115(8) -0.040(9) 0.012(6) -0.018(9)
    O8 0.182(9) 0.72(3) 0.071(5) -0.177(13) 0.015(5) 0.056(9)
    C19 0.119(9) 0.51(3) 0.070(6) -0.087(13) 0.028(6) 0.031(11)
_geom_special_details
;
All e.s.d.'s (except the e.s.d. in the dihedral angle between two l.s. planes)
are estimated using the full covariance matrix. The cell e.s.d.'s are taken
into account individually in the estimation of e.s.d.'s in distances, angles
and torsion angles; correlations between e.s.d.'s in cell parameters are only
used when they are defined by crystal symmetry. An approximate (isotropic)
treatment of cell e.s.d.'s is used for estimating e.s.d.'s involving l.s.
planes.
;
loop_
    _geom_bond_atom_site_label_1
    _geom_bond_atom_site_label_2
    _geom_bond_site_symmetry_2
    _geom_bond_distance
    _geom_bond_publ_flag
    Cd1 O1 . 2.332(4) ?
    Cd1 O2 . 2.350(4) ?
    Cd1 N4 . 2.362(5) ?
    Cd1 O3 . 2.387(4) ?
    Cd1 N2 . 2.426(4) ?
    Cd1 O4 . 2.553(5) ?
    Cd1 S1 3_756 2.6270(15) ?
    N4 C11 . 1.332(7) ?
    N4 C15 . 1.336(7) ?
    O2 C4 . 1.242(7) ?
    C4 N3 . 1.346(6) ?
    C4 C5 . 1.499(8) ?
    N2 C3 . 1.307(6) ?
    N2 N3 . 1.396(5) ?
    C6 O6 . 1.361(8) ?
    C6 C5 . 1.397(9) ?
    C6 C7 . 1.408(9) ?
    O4 N5 . 1.237(6) ?
    C5 C10 . 1.395(9) ?
    O6 H6 . 0.8200 ?
    O5 N5 . 1.229(7) ?
    N5 O3 . 1.270(6) ?
    C7 C8 . 1.361(12) ?
    C7 H7 . 0.9300 ?
    C10 C9 . 1.382(10) ?
    C10 H10 . 0.9300 ?
    C8 C9 . 1.380(12) ?
    C8 H8 . 0.9300 ?
    C9 H9 . 0.9300 ?
    O1 C2 . 1.232(6) ?
    N1 C2 . 1.352(7) ?
    N1 C3 . 1.412(6) ?
    N1 H1 . 0.8600 ?
    N3 H3 . 0.8600 ?
    C3 S1 . 1.745(5) ?
    C13 C12 . 1.381(8) ?
    C13 C14 . 1.388(7) ?
    C13 C13 3_766 1.476(10) ?
    C2 C1 . 1.509(7) ?
    N6 C16 . 1.317(8) ?
    N6 C18 . 1.433(10) ?
    N6 C17 . 1.456(10) ?
    C15 C14 . 1.373(8) ?
    C15 H15 . 0.9300 ?
    C14 H14 . 0.9300 ?
    C16 O7 . 1.232(8) ?
    C16 H16 . 0.9300 ?
    C11 C12 . 1.384(9) ?
    C11 H11 . 0.9300 ?
    C12 H12 . 0.9300 ?
    C17 H17A . 0.9600 ?
    C17 H17B . 0.9600 ?
    C17 H17C . 0.9600 ?
    C18 H18A . 0.9600 ?
    C18 H18B . 0.9600 ?
    C18 H18C . 0.9600 ?
    C1 H1A . 0.9600 ?
    C1 H1B . 0.9600 ?
    C1 H1C . 0.9600 ?
    S1 Cd1 3_756 2.6270(15) ?
    N7 C19 . 1.305(14) ?
    N7 C20 . 1.458(13) ?
    N7 C21 . 1.474(12) ?
    C20 H20A . 0.9600 ?
    C20 H20B . 0.9600 ?
    C20 H20C . 0.9600 ?
    C21 H21A . 0.9600 ?
    C21 H21B . 0.9600 ?
    C21 H21C . 0.9600 ?
    O8 C19 . 1.214(13) ?
    C19 H19 . 0.9300 ?
loop_
    _geom_angle_atom_site_label_1
    _geom_angle_atom_site_label_2
    _geom_angle_atom_site_label_3
    _geom_angle_site_symmetry_1
    _geom_angle_site_symmetry_3
    _geom_angle
    _geom_angle_publ_flag
    O1 Cd1 O2 . . 140.93(13) ?
    O1 Cd1 N4 . . 87.55(15) ?
    O2 Cd1 N4 . . 82.21(15) ?
    O1 Cd1 O3 . . 81.83(14) ?
    O2 Cd1 O3 . . 134.28(14) ?
    N4 Cd1 O3 . . 85.65(18) ?
    O1 Cd1 N2 . . 72.96(13) ?
    O2 Cd1 N2 . . 69.13(13) ?
    N4 Cd1 N2 . . 88.16(15) ?
    O3 Cd1 N2 . . 154.27(14) ?
    O1 Cd1 O4 . . 132.81(14) ?
    O2 Cd1 O4 . . 83.67(14) ?
    N4 Cd1 O4 . . 84.38(16) ?
    O3 Cd1 O4 . . 51.27(14) ?
    N2 Cd1 O4 . . 152.53(14) ?
    O1 Cd1 S1 . 3_756 99.58(10) ?
    O2 Cd1 S1 . 3_756 94.80(10) ?
    N4 Cd1 S1 . 3_756 171.58(11) ?
    O3 Cd1 S1 . 3_756 90.91(14) ?
    N2 Cd1 S1 . 3_756 98.16(10) ?
    O4 Cd1 S1 . 3_756 87.47(12) ?
    C11 N4 C15 . . 116.7(5) ?
    C11 N4 Cd1 . . 120.1(4) ?
    C15 N4 Cd1 . . 122.1(4) ?
    C4 O2 Cd1 . . 117.7(3) ?
    O2 C4 N3 . . 122.0(5) ?
    O2 C4 C5 . . 121.0(5) ?
    N3 C4 C5 . . 117.0(5) ?
    C3 N2 N3 . . 114.0(4) ?
    C3 N2 Cd1 . . 133.8(3) ?
    N3 N2 Cd1 . . 110.3(3) ?
    O6 C6 C5 . . 118.2(5) ?
    O6 C6 C7 . . 121.3(7) ?
    C5 C6 C7 . . 120.4(6) ?
    N5 O4 Cd1 . . 92.1(3) ?
    C10 C5 C6 . . 117.7(6) ?
    C10 C5 C4 . . 116.4(6) ?
    C6 C5 C4 . . 125.9(5) ?
    C6 O6 H6 . . 109.5 ?
    O5 N5 O4 . . 123.0(6) ?
    O5 N5 O3 . . 119.6(6) ?
    O4 N5 O3 . . 117.4(5) ?
    N5 O3 Cd1 . . 99.2(3) ?
    C8 C7 C6 . . 120.5(8) ?
    C8 C7 H7 . . 119.8 ?
    C6 C7 H7 . . 119.8 ?
    C9 C10 C5 . . 121.1(8) ?
    C9 C10 H10 . . 119.4 ?
    C5 C10 H10 . . 119.4 ?
    C7 C8 C9 . . 119.8(7) ?
    C7 C8 H8 . . 120.1 ?
    C9 C8 H8 . . 120.1 ?
    C8 C9 C10 . . 120.6(8) ?
    C8 C9 H9 . . 119.7 ?
    C10 C9 H9 . . 119.7 ?
    C2 O1 Cd1 . . 136.2(4) ?
    C2 N1 C3 . . 130.9(4) ?
    C2 N1 H1 . . 114.6 ?
    C3 N1 H1 . . 114.6 ?
    C4 N3 N2 . . 120.1(4) ?
    C4 N3 H3 . . 119.9 ?
    N2 N3 H3 . . 119.9 ?
    N2 C3 N1 . . 118.1(5) ?
    N2 C3 S1 . . 125.9(4) ?
    N1 C3 S1 . . 116.1(3) ?
    C12 C13 C14 . . 115.3(5) ?
    C12 C13 C13 . 3_766 122.4(6) ?
    C14 C13 C13 . 3_766 122.3(6) ?
    O1 C2 N1 . . 125.1(5) ?
    O1 C2 C1 . . 119.6(5) ?
    N1 C2 C1 . . 115.3(5) ?
    C16 N6 C18 . . 119.0(8) ?
    C16 N6 C17 . . 122.1(7) ?
    C18 N6 C17 . . 118.8(7) ?
    N4 C15 C14 . . 123.3(5) ?
    N4 C15 H15 . . 118.3 ?
    C14 C15 H15 . . 118.3 ?
    C15 C14 C13 . . 120.8(5) ?
    C15 C14 H14 . . 119.6 ?
    C13 C14 H14 . . 119.6 ?
    O7 C16 N6 . . 126.0(6) ?
    O7 C16 H16 . . 117.0 ?
    N6 C16 H16 . . 117.0 ?
    N4 C11 C12 . . 122.8(6) ?
    N4 C11 H11 . . 118.6 ?
    C12 C11 H11 . . 118.6 ?
    C13 C12 C11 . . 121.1(5) ?
    C13 C12 H12 . . 119.5 ?
    C11 C12 H12 . . 119.5 ?
    N6 C17 H17A . . 109.5 ?
    N6 C17 H17B . . 109.5 ?
    H17A C17 H17B . . 109.5 ?
    N6 C17 H17C . . 109.5 ?
    H17A C17 H17C . . 109.5 ?
    H17B C17 H17C . . 109.5 ?
    N6 C18 H18A . . 109.5 ?
    N6 C18 H18B . . 109.5 ?
    H18A C18 H18B . . 109.5 ?
    N6 C18 H18C . . 109.5 ?
    H18A C18 H18C . . 109.5 ?
    H18B C18 H18C . . 109.5 ?
    C2 C1 H1A . . 109.5 ?
    C2 C1 H1B . . 109.5 ?
    H1A C1 H1B . . 109.5 ?
    C2 C1 H1C . . 109.5 ?
    H1A C1 H1C . . 109.5 ?
    H1B C1 H1C . . 109.5 ?
    C3 S1 Cd1 . 3_756 97.32(16) ?
    C19 N7 C20 . . 120.1(10) ?
    C19 N7 C21 . . 119.3(9) ?
    C20 N7 C21 . . 120.4(10) ?
    N7 C20 H20A . . 109.5 ?
    N7 C20 H20B . . 109.5 ?
    H20A C20 H20B . . 109.5 ?
    N7 C20 H20C . . 109.5 ?
    H20A C20 H20C . . 109.5 ?
    H20B C20 H20C . . 109.5 ?
    N7 C21 H21A . . 109.5 ?
    N7 C21 H21B . . 109.5 ?
    H21A C21 H21B . . 109.5 ?
    N7 C21 H21C . . 109.5 ?
    H21A C21 H21C . . 109.5 ?
    H21B C21 H21C . . 109.5 ?
    O8 C19 N7 . . 126.4(11) ?
    O8 C19 H19 . . 116.8 ?
    N7 C19 H19 . . 116.8 ?
loop_
    _geom_hbond_atom_site_label_D
    _geom_hbond_atom_site_label_H
    _geom_hbond_atom_site_label_A
    _geom_hbond_site_symmetry_A
    _geom_hbond_distance_DH
    _geom_hbond_distance_HA
    _geom_hbond_distance_DA
    _geom_hbond_angle_DHA
    _geom_hbond_publ_flag
    N1 H1 O7 3_756 0.86 2.01 2.871(6) 174.1 y
    N3 H3 O6 . 0.86 1.96 2.619(6) 132.6 y
    N3 H3 S1 . 0.86 2.46 2.901(4) 112.6 n
    O6 H6 O8 4_666 0.82 1.70 2.502(9) 163.8 y
_iucr_refine_instructions_details
;
TITL I in P2(1)/n
CELL 0.71073 13.8312 15.2805 14.3626 90.000 110.549 90.000
ZERR 2.0000 0.0028 0.0031 0.0029 0.000 0.030 0.000
LATT 1
SYMM 0.5-X, 0.5+Y, 0.5-Z
SFAC C H N O S CD
UNIT 84 112 28 32 4 4
MERG 2
FMAP 2
GRID
ACTA
PLAN 20
TEMP 20
BOND $H
EQIV $1 -x+2, -y, -z+1
EQIV $2 x+1/2, -y+1/2, z+1/2
HTAB N1 O7_$1
HTAB N3 O6
HTAB N3 S1
HTAB O6 O8_$2
OMIT   -4   6   8
OMIT   -3   5   6
OMIT    1   2   0
OMIT -3 50
MPLA 3 CD1 O1 O2 N2 O4 O3
MPLA 17 C1 C2 O1 N1 C3 S1 N2 N3 C4 O2 C5 C6 O6 C7 C8 C9 C10
L.S. 10
WGHT    0.047400    4.084200
FVAR       0.25040
CD1   6    0.930790    0.136190    0.356878    11.00000    0.03986    0.05414 =
         0.05504   -0.00090    0.01226    0.00047
N4    3    0.960714    0.286310    0.395254    11.00000    0.04997    0.04897 =
         0.07435   -0.00063    0.01227   -0.00069
O2    4    0.812916    0.154070    0.439987    11.00000    0.04404    0.07608 =
         0.06300    0.00329    0.01585    0.00820
C4    1    0.842019    0.133875    0.529403    11.00000    0.03756    0.05092 =
         0.06475   -0.01130    0.01449   -0.00124
N2    3    1.012033    0.105090    0.532892    11.00000    0.03563    0.04849 =
         0.06190   -0.00345    0.01877   -0.00302
C6    1    0.798399    0.132418    0.689918    11.00000    0.05364    0.08560 =
         0.08039   -0.01042    0.03399   -0.00044
O4    4    0.780987    0.191057    0.206535    11.00000    0.05703    0.10663 =
         0.08285    0.00424    0.02379   -0.00372
C5    1    0.770516    0.140937    0.586960    11.00000    0.04866    0.06783 =
         0.07616   -0.01245    0.02606   -0.00261
O6    4    0.898377    0.112641    0.744102    11.00000    0.05703    0.14500 =
         0.07036    0.00971    0.02666    0.01265
AFIX 147
H6    2    0.904338    0.104928    0.802361    11.00000   -1.20000
AFIX   0
O5    4    0.803099    0.218013    0.067286    11.00000    0.08229    0.18096 =
         0.07319    0.04683    0.00673    0.01248
N5    3    0.836068    0.195465    0.154964    11.00000    0.06437    0.08617 =
         0.06446    0.01033    0.01141    0.00012
O3    4    0.930662    0.175173    0.195898    11.00000    0.05378    0.12578 =
         0.06750    0.01611    0.01637    0.01334
C7    1    0.724004    0.142531    0.735418    11.00000    0.08169    0.13758 =
         0.08871   -0.00622    0.05206    0.00827
AFIX  43
H7    2    0.743490    0.137536    0.804100    11.00000   -1.20000
AFIX   0
C10   1    0.667115    0.158278    0.531900    11.00000    0.04743    0.14692 =
         0.09051   -0.01630    0.02604    0.00767
AFIX  43
H10   2    0.646458    0.164126    0.463216    11.00000   -1.20000
AFIX   0
C8    1    0.623792    0.159563    0.679622    11.00000    0.07381    0.21662 =
         0.11821   -0.00820    0.06194    0.01437
AFIX  43
H8    2    0.574966    0.166226    0.710065    11.00000   -1.20000
AFIX   0
C9    1    0.594863    0.166912    0.577725    11.00000    0.04862    0.22840 =
         0.11973   -0.01887    0.03416    0.02464
AFIX  43
H9    2    0.526181    0.177765    0.539548    11.00000   -1.20000
AFIX   0
O1    4    1.107455    0.122242    0.388819    11.00000    0.04311    0.08060 =
         0.05863    0.00516    0.01477    0.00573
N1    3    1.181868    0.072459    0.548886    11.00000    0.03285    0.05620 =
         0.06449    0.00055    0.01451    0.00508
AFIX  43
H1    2    1.240187    0.054093    0.589529    11.00000   -1.20000
AFIX   0
N3    3    0.938582    0.105632    0.579173    11.00000    0.04177    0.05816 =
         0.05388   -0.00210    0.01784    0.00557
AFIX  43
H3    2    0.955063    0.087888    0.639590    11.00000   -1.20000
AFIX   0
C3    1    1.100660    0.071074    0.587056    11.00000    0.03839    0.04082 =
         0.05817   -0.00902    0.01255   -0.00133
C13   1    0.992029    0.455870    0.477685    11.00000    0.04174    0.05074 =
         0.06330    0.00221    0.01077   -0.00133
C2    1    1.183351    0.097808    0.459174    11.00000    0.04053    0.05211 =
         0.06831   -0.00744    0.01719   -0.00456
N6    3    0.532114    0.112188    0.256738    11.00000    0.05637    0.10787 =
         0.11010    0.02655    0.03170    0.02662
C15   1    0.883656    0.344128    0.375981    11.00000    0.04947    0.06144 =
         0.08576   -0.00995    0.00191    0.00280
AFIX  43
H15   2    0.818196    0.327165    0.334289    11.00000   -1.20000
AFIX   0
C14   1    0.896200    0.427278    0.414584    11.00000    0.04786    0.05461 =
         0.08633   -0.00367    0.00658    0.00571
AFIX  43
H14   2    0.839822    0.464885    0.398261    11.00000   -1.20000
AFIX   0
C16   1    0.613041    0.060084    0.286032    11.00000    0.03890    0.10224 =
         0.06856   -0.00470    0.01230    0.00383
AFIX  43
H16   2    0.671874    0.079002    0.274722    11.00000   -1.20000
AFIX   0
C11   1    1.053868    0.313568    0.453265    11.00000    0.05127    0.05957 =
         0.13338   -0.02434    0.00301    0.00717
AFIX  43
H11   2    1.109316    0.275219    0.466685    11.00000   -1.20000
AFIX   0
C12   1    1.071637    0.396552    0.494420    11.00000    0.04186    0.06374 =
         0.14399   -0.03102   -0.00243   -0.00239
AFIX  43
H12   2    1.138274    0.412609    0.533982    11.00000   -1.20000
AFIX   0
C17   1    0.535283    0.197935    0.213710    11.00000    0.12638    0.11195 =
         0.14962    0.02753    0.06122    0.04155
AFIX 137
H17A  2    0.602923    0.207974    0.211408    11.00000   -1.50000
H17B  2    0.519797    0.242208    0.253797    11.00000   -1.50000
H17C  2    0.485217    0.200164    0.147554    11.00000   -1.50000
AFIX   0
C18   1    0.439789    0.085953    0.272869    11.00000    0.06574    0.26196 =
         0.35054    0.14838    0.10320    0.05510
AFIX 137
H18A  2    0.457509    0.050446    0.331634    11.00000   -1.50000
H18B  2    0.396963    0.052892    0.216690    11.00000   -1.50000
H18C  2    0.403034    0.136942    0.281093    11.00000   -1.50000
AFIX   0
O7    4    0.617992   -0.011450    0.327061    11.00000    0.05594    0.10227 =
         0.09576    0.02161    0.01856    0.01414
C1    1    1.287966    0.095649    0.448385    11.00000    0.04177    0.08695 =
         0.08120    0.00040    0.02768   -0.00007
AFIX 137
H1A   2    1.285716    0.057200    0.394803    11.00000   -1.50000
H1B   2    1.338526    0.074847    0.509056    11.00000   -1.50000
H1C   2    1.306224    0.153526    0.434432    11.00000   -1.50000
AFIX   0
S1    5    1.129072    0.023540    0.704115    11.00000    0.04638    0.06016 =
         0.05161   -0.00564    0.00982    0.00134
N7    3    0.591972    0.399589    0.541863    11.00000    0.10481    0.30590 =
         0.09755    0.00808    0.04286   -0.05197
C20   1    0.642503    0.410948    0.469009    11.00000    0.19156    0.40186 =
         0.21015    0.00069    0.13953   -0.07022
AFIX 137
H20A  2    0.598120    0.389608    0.405525    11.00000   -1.50000
H20B  2    0.706179    0.378793    0.489872    11.00000   -1.50000
H20C  2    0.656471    0.471919    0.463673    11.00000   -1.50000
AFIX   0
C21   1    0.653116    0.399676    0.649105    11.00000    0.09366    0.27865 =
         0.11497   -0.01778    0.01211   -0.04013
AFIX 137
H21A  2    0.607848    0.392781    0.686221    11.00000   -1.50000
H21B  2    0.689671    0.454097    0.666822    11.00000   -1.50000
H21C  2    0.701645    0.352205    0.664108    11.00000   -1.50000
AFIX   0
O8    4    0.433337    0.383054    0.427175    11.00000    0.18198    0.72392 =
         0.07089    0.05611    0.01462   -0.17660
C19   1    0.493118    0.383545    0.512472    11.00000    0.11870    0.51221 =
         0.07046    0.03143    0.02807   -0.08726
AFIX  43
H19   2    0.465793    0.371289    0.561679    11.00000   -1.20000
HKLF 4
REM  I in P2(1)/n
REM R1 =  0.0599 for   4753 Fo > 4sig(Fo)  and  0.0637 for all   4980 data
REM    349 parameters refined using      0 restraints
END
WGHT      0.0475      4.0830
REM Highest difference peak  0.697,  deepest hole -0.626,  1-sigma level  0.072
Q1    1   0.9552  0.1721  0.4128  11.00000  0.05    0.70
Q2    1   0.7112  0.3606  0.4351  11.00000  0.05    0.69
Q3    1   0.9237  0.1662  0.2977  11.00000  0.05    0.59
Q4    1   0.5712  0.0893  0.1433  11.00000  0.05    0.59
Q5    1   1.1218  0.0068  0.7651  11.00000  0.05    0.33
Q6    1   0.6390  0.2491  0.2147  11.00000  0.05    0.31
Q7    1   0.4426  0.4360  0.4312  11.00000  0.05    0.31
Q8    1   0.7682  0.5176  0.4882  11.00000  0.05    0.30
Q9    1   0.8691  0.2976  0.2957  11.00000  0.05    0.29
Q10   1   1.1013  0.0763  0.6451  11.00000  0.05    0.28
Q11   1   1.0097  0.1583  0.5223  11.00000  0.05    0.26
Q12   1   0.5059  0.3540  0.3781  11.00000  0.05    0.26
Q13   1   1.0992 -0.0333  0.6561  11.00000  0.05    0.26
Q14   1   0.7803  0.1671  0.6297  11.00000  0.05    0.25
Q15   1   1.0422  0.0484  0.7563  11.00000  0.05    0.23
Q16   1   0.7981  0.3548  0.2572  11.00000  0.05    0.23
Q17   1   1.1434  0.1141  0.7323  11.00000  0.05    0.23
Q18   1   0.9065  0.3123  0.4171  11.00000  0.05    0.23
Q19   1   1.1778 -0.0180  0.7342  11.00000  0.05    0.21
Q20   1   1.1237  0.1522  0.4330  11.00000  0.05    0.21
;
data_New_Global_Publ_Block
_journal_date_recd_electronic     2013-10-09
_journal_date_accepted     2013-11-02
_journal_name_full     'Acta Crystallographica, Section E'
_journal_year     2013
_journal_volume     69
_journal_issue     12
_journal_page_first     m647
_journal_page_last     m648
_journal_paper_category     QM
_journal_paper_doi     10.1107/S1600536813030055
_journal_coeditor_code     RZ5087
_publ_contact_author_name     'You, Ming-Hua'
_publ_contact_author_address
;
Zhicheng College, Fuzhou University, Fuzhou, Fujian 350108,
People's Republic of China
;
_publ_contact_author_email     'yyomh@163.com'
_publ_contact_author_fax     ?
_publ_contact_author_phone     ?
_publ_section_title
;\
Poly[[(\m~2~-4,4'-bipyridyl-\k^2^<i>N</i>:<i>N</i>')bis{\m~2~-<i>N</i>-[2-(2-\
hydroxybenzoyl)carbamothioyl]acetamidato-\k^4^<i>O</i>,<i>N</i>,<i>O</i>':\
<i>S</i>}bis(nitrato-\k^2^<i>O</i>,<i>O</i>')dicadmium] dimethylformamide
tetrasolvate]
;
loop_
    _publ_author_name
    _publ_author_footnote
    _publ_author_address
    'You, Ming-Hua' .
;
Zhicheng College, Fuzhou University, Fuzhou, Fujian 350108,
People's Republic of China
;
    'Li, Fo-Jun' .
;
Zhicheng College, Fuzhou University, Fuzhou, Fujian 350108,
People's Republic of China
;
    'Yang, Xiao-Ping' .
;
Zhicheng College, Fuzhou University, Fuzhou, Fujian 350108,
People's Republic of China
;
    'Lin, Xu-Xiang' .
;
Zhicheng College, Fuzhou University, Fuzhou, Fujian 350108,
People's Republic of China
;
    'Ye, Hua-Yan' .
;
Zhicheng College, Fuzhou University, Fuzhou, Fujian 350108,
People's Republic of China
;
