# Supplementary material for: Poly[[(μ2-4,4′-bipyridyl-κ2 N:N′)bis­{μ2-N-[2-(2-hy­droxy­benzo­yl)carbamo­thio­yl]acetamidato-κ4 O,N,O′:S}bis­(nitrato-κ2 O,O′)dicadmium] di­methyl­formamide tetra­solvate]
Source: Acta Crystallogr Sect E Struct Rep Online. 2013 Nov 9;69(Pt 12):m647–8. doi: 10.1107/S1600536813030055 (PMC3884987; doi:10.1107/S1600536813030055)
Supplement: Supplementary file 2 [file e-69-0m647-Isup2.hkl]

# 
# h,k,l, Fc-squared, Fo-squared, sigma(Fo-squared) and status flag 
# 
data_I
_shelx_title ' p21n in P2(1)/n' 
_shelx_refln_list_code          4 
_shelx_F_calc_maximum      392.63 
_exptl_crystal_F_000      1324.00 
_reflns_d_resolution_high  0.8409 
 
loop_ 
 _symmetry_equiv_pos_as_xyz 
 'x, y, z' 
 '-x+1/2, y+1/2, -z+1/2' 
 '-x, -y, -z' 
 'x-1/2, -y-1/2, z-1/2' 
 
_cell_length_a    13.8312 
_cell_length_b    15.2805 
_cell_length_c    14.3626 
_cell_angle_alpha  90.000 
_cell_angle_beta  110.549 
_cell_angle_gamma  90.000 
 
_shelx_F_squared_multiplier     1.000 
 
loop_ 
 _refln_index_h 
 _refln_index_k 
 _refln_index_l 
 _refln_F_squared_calc 
 _refln_F_squared_meas 
 _refln_F_squared_sigma 
 _refln_observed_status 
   4   0   0    23142.78    23083.08    388.14 o 
   6   0   0    13767.17    14162.43    471.18 o 
   8   0   0     8212.55     9313.46    171.52 o 
  10   0   0       41.78       73.19     14.28 o 
  12   0   0       90.27       84.59     26.47 o 
  14   0   0      790.90      772.45     72.41 o 
   2   1   0    11964.36    12679.21     78.38 o 
   3   1   0     6378.11     6615.04     40.11 o 
   4   1   0     4052.92     4302.38     36.39 o 
   5   1   0     1662.06     1369.77     23.34 o 
   6   1   0    13045.94    14352.96    207.45 o 
   7   1   0     4258.90     4710.35     48.21 o 
   8   1   0     1602.63     1648.22     32.40 o 
   9   1   0     1760.70     1809.45     50.01 o 
  10   1   0     2989.65     3310.80     61.93 o 
  11   1   0       91.11       97.16     11.92 o 
  12   1   0     1985.79     2040.00     65.02 o 
  13   1   0      455.19      487.32     32.75 o 
  14   1   0       69.96       69.08     11.47 o 
  15   1   0      568.67      627.94     69.48 o 
   3   2   0    23186.80    22663.04    194.25 o 
   4   2   0     8611.14     9211.51     87.95 o 
   5   2   0    32732.42    34064.03    782.61 o 
   6   2   0       76.91       81.84      5.22 o 
   7   2   0     1698.42     2006.88     39.19 o 
   8   2   0     4592.80     4800.80     90.82 o 
   9   2   0     4781.24     4648.99    140.85 o 
  10   2   0      363.33      351.94     22.19 o 
  11   2   0     6840.48     7639.28    189.49 o 
  12   2   0       97.15      103.88     12.07 o 
  13   2   0     1097.00     1049.79     53.71 o 
  14   2   0       15.16       43.07     10.18 o 
  15   2   0      139.53      120.71     18.73 o 
   1   3   0    20219.19    19975.23     64.08 o 
   2   3   0      222.69      202.50      7.76 o 
   3   3   0       47.35       -1.67      1.12 o 
   5   3   0      133.84      106.37      8.53 o 
   6   3   0     1996.10     1999.51     34.45 o 
   7   3   0    13446.87    13613.77    781.01 o 
   8   3   0     1043.48     1010.33     32.42 o 
   9   3   0     1608.54     1687.30     56.18 o 
  10   3   0     1539.53     1578.38     60.49 o 
  11   3   0      822.20      833.49     35.22 o 
  12   3   0     1403.95     1464.62    114.29 o 
  13   3   0     1432.85     1594.92     80.87 o 
  14   3   0       13.70       21.92      7.31 o 
  15   3   0      459.89      465.66     53.10 o 
   0   4   0   154155.50   155663.86   1465.99 o 
   1   4   0    49825.81    51158.40    232.50 o 
   2   4   0     8857.09     8739.25     46.07 o 
   3   4   0     3057.35     2940.45     30.09 o 
   4   4   0      185.30      206.19     10.83 o 
   5   4   0       83.53       38.04     32.41 o 
   6   4   0    11794.90    11511.65    939.54 o 
   7   4   0      349.59      369.11     23.16 o 
   8   4   0    12453.61    12823.09    355.87 o 
   9   4   0      848.08      829.16     32.20 o 
  10   4   0       19.64       30.18      9.95 o 
  11   4   0      137.27      121.15     16.80 o 
  12   4   0     1446.94     1583.46     57.92 o 
  13   4   0       18.41       46.51     14.83 o 
  14   4   0      772.19      704.46     35.85 o 
  15   4   0        3.89       38.79     10.72 o 
   1   5   0    20109.49    19514.10    159.40 o 
   2   5   0    21306.49    21605.05    142.68 o 
   3   5   0     1798.60     1745.26     31.09 o 
   4   5   0     4635.15     4530.38     43.22 o 
   5   5   0     2102.47     1910.19     44.76 o 
   6   5   0     1305.86     1316.90     46.92 o 
   7   5   0      741.98      760.48     32.28 o 
   8   5   0      844.41      937.03     56.36 o 
   9   5   0      512.46      448.87     30.18 o 
  10   5   0     2563.89     2637.67    107.46 o 
  11   5   0      482.50      471.50     31.22 o 
  12   5   0     1396.06     1449.82     68.55 o 
  13   5   0       43.37       60.81     26.15 o 
  14   5   0      200.18      172.77     24.11 o 
   0   6   0     3884.50     4232.67     57.96 o 
   1   6   0     6978.44     6166.10     99.03 o 
   2   6   0       38.49       50.39      4.16 o 
   3   6   0    17803.12    17669.24    151.75 o 
   4   6   0      827.48      780.60     74.65 o 
   5   6   0     6628.68     7289.15     86.25 o 
   6   6   0      808.59      816.74     38.79 o 
   7   6   0       35.30       59.97     12.44 o 
   8   6   0      119.23      131.57     44.58 o 
   9   6   0      904.26      930.80     49.02 o 
  10   6   0      523.21      515.34     34.56 o 
  11   6   0     2073.97     2265.90     86.29 o 
  12   6   0        4.64       17.50      9.16 o 
  13   6   0      542.74      587.20     42.01 o 
  14   6   0      253.50      259.66     27.93 o 
   1   7   0    16784.36    17591.46    194.10 o 
   2   7   0      766.83      618.67     10.55 o 
   3   7   0     2072.49     1807.35     47.86 o 
   4   7   0     1348.91     1263.72     47.32 o 
   5   7   0     2958.01     2951.34    164.75 o 
   6   7   0      101.97      107.37     18.18 o 
   7   7   0     4944.83     5414.41    144.58 o 
   8   7   0       49.82       76.19     13.29 o 
   9   7   0     1312.74     1338.88    145.77 o 
  10   7   0       15.48       16.36     16.00 o 
  11   7   0       47.44       30.50     10.27 o 
  12   7   0      479.24      438.03     40.58 o 
  13   7   0      577.62      602.24     57.26 o 
  14   7   0      152.01      110.01     18.52 o 
   0   8   0     8059.90     7541.99    180.17 o 
   1   8   0     1441.63     1181.15     43.39 o 
   2   8   0     2525.69     2115.72     31.15 o 
   3   8   0      223.75      171.95     17.66 o 
   4   8   0      556.62      582.96     27.32 o 
   5   8   0     2396.48     2468.93     94.47 o 
   6   8   0     3040.21     3116.40     68.79 o 
   7   8   0      813.55      819.74     42.17 o 
   8   8   0     1195.01     1317.79     73.67 o 
   9   8   0     1475.62     1560.71     85.58 o 
  10   8   0      249.37      260.89     25.75 o 
  11   8   0      585.80      629.42     43.98 o 
  12   8   0       77.18       98.66     17.46 o 
  13   8   0        5.46       38.21     20.35 o 
   1   9   0     1349.99     1105.35     24.06 o 
   2   9   0     3522.47     3468.42     63.67 o 
   3   9   0       61.68       62.81      5.81 o 
   4   9   0     4946.36     4936.83    132.43 o 
   5   9   0      288.70      252.31     19.96 o 
   6   9   0     2817.16     2943.96    100.48 o 
   7   9   0       46.43       58.95     10.84 o 
   8   9   0      225.64      245.66     26.04 o 
   9   9   0      101.91       96.05     34.45 o 
  10   9   0     2840.14     3146.26    114.79 o 
  11   9   0       52.21       52.12     11.11 o 
  12   9   0      277.20      301.95     29.79 o 
  13   9   0       21.65       45.16     12.44 o 
   0  10   0      500.53      523.23     57.57 o 
   1  10   0      557.39      484.25     29.95 o 
   2  10   0       41.67       45.51      8.61 o 
   3  10   0      921.13      825.91     59.71 o 
   4  10   0      215.44      204.92     23.34 o 
   5  10   0     2303.10     2224.67     98.18 o 
   6  10   0      900.67      941.33     60.65 o 
   7  10   0      150.45      138.29     25.90 o 
   8  10   0      380.09      373.23     67.94 o 
   9  10   0     1688.93     1883.07     68.22 o 
  10  10   0        6.46       58.30     13.36 o 
  11  10   0      873.04      888.41     48.61 o 
  12  10   0      182.41      121.17     17.69 o 
   1  11   0     3151.11     3417.03     62.77 o 
   2  11   0      125.79      114.42     30.85 o 
   3  11   0        7.05       26.69      5.78 o 
   4  11   0       21.99       22.30     12.00 o 
   5  11   0     1377.66     1384.00     96.55 o 
   6  11   0      184.72      183.33     20.58 o 
   7  11   0     2479.53     2821.35     94.09 o 
   8  11   0       10.69       55.73     13.30 o 
   9  11   0      666.82      628.69     45.83 o 
  10  11   0      110.36      105.71     17.02 o 
  11  11   0       13.73       36.67     10.42 o 
  12  11   0        0.45       12.34      7.94 o 
   0  12   0     2081.66     2017.66    102.55 o 
   1  12   0      911.25      965.28     54.03 o 
   2  12   0     1072.05      944.70     40.80 o 
   3  12   0      641.42      620.24     42.44 o 
   4  12   0       18.61       29.64     12.90 o 
   5  12   0       58.86       53.53      7.74 o 
   6  12   0      446.44      442.47     28.29 o 
   7  12   0        4.20        8.37      9.97 o 
   8  12   0      307.55      328.67     42.18 o 
   9  12   0       69.74       65.79     17.84 o 
  10  12   0      151.02      154.33     20.97 o 
  11  12   0      139.23      112.52     20.54 o 
   1  13   0        0.10       11.46      8.95 o 
   2  13   0     2441.82     2462.83     55.48 o 
   3  13   0      119.28       85.60     14.45 o 
   4  13   0     1361.44     1390.88     71.50 o 
   5  13   0       91.85       75.37      9.41 o 
   6  13   0      387.71      309.00     37.85 o 
   7  13   0      114.67       64.56     34.37 o 
   8  13   0        0.69       27.91      8.94 o 
   9  13   0       88.57       68.72     23.91 o 
  10  13   0      337.37      298.70     46.05 o 
   0  14   0     1061.49      927.13    179.34 o 
   1  14   0      664.51      592.71     41.90 o 
   2  14   0       73.33       67.88     11.91 o 
   3  14   0      704.95      687.31     48.62 o 
   4  14   0      103.48       66.82      8.78 o 
   5  14   0       70.66       61.71     12.98 o 
   6  14   0      657.20      605.81    117.78 o 
   7  14   0        0.06       43.31     12.68 o 
   8  14   0      517.86      569.52     61.65 o 
   9  14   0       11.35       43.23      9.88 o 
   1  15   0      692.07      546.24     63.64 o 
   2  15   0       35.76       29.51     14.35 o 
   3  15   0       11.59       15.25      6.72 o 
   4  15   0      183.74      126.09     20.03 o 
   5  15   0      150.32      114.92     21.22 o 
   6  15   0       97.61       56.28     12.69 o 
   7  15   0      778.87      810.44     54.67 o 
   8  15   0        6.55       32.65     17.86 o 
   0  16   0       51.54       25.04     10.05 o 
   1  16   0       49.67       45.66     11.61 o 
   2  16   0       49.56       65.76     10.74 o 
   3  16   0      108.68       81.54     12.44 o 
   4  16   0        6.60       32.53      9.07 o 
   5  16   0      379.56      412.35     45.29 o 
   6  16   0      149.94      122.57     46.65 o 
   7  16   0       56.78       63.65     38.44 o 
   1  17   0       93.28       76.49     14.83 o 
   2  17   0      135.16       92.99     16.96 o 
   3  17   0       13.66       23.44     12.44 o 
   4  17   0      225.14      304.62     49.44 o 
   5  17   0       21.20       61.17     25.36 o 
   0  18   0      508.51      450.71     88.04 o 
   1  18   0        0.10       28.07     14.67 o 
   2  18   0       28.88       37.00     16.75 o 
 -15   0   1      449.88      410.36     52.47 o 
 -13   0   1      128.88      168.69     54.07 o 
 -11   0   1      311.45      362.37     48.80 o 
  -9   0   1     2956.57     3228.83     78.90 o 
  -7   0   1     1796.60     1768.35     67.64 o 
  -5   0   1      303.65      248.10     14.53 o 
  -3   0   1    58463.36    63365.73    776.60 o 
   3   0   1    11026.38    10975.41    187.77 o 
   5   0   1     7487.76     7787.61    107.13 o 
   7   0   1     5670.31     6067.71    357.33 o 
   9   0   1      532.40      571.15     32.69 o 
  11   0   1     1411.40     1490.89     62.02 o 
  13   0   1     1397.65     1364.95     88.46 o 
  15   0   1      392.35      375.75     81.18 o 
 -15   1   1      190.09      204.88     24.34 o 
 -14   1   1        7.45       40.01      8.86 o 
 -13   1   1     1084.37     1116.67     53.86 o 
 -12   1   1     1337.15     1355.02     59.96 o 
 -11   1   1     1406.11     1514.60     57.33 o 
 -10   1   1     1251.23     1340.70     51.44 o 
  -9   1   1      356.16      366.55     27.22 o 
  -8   1   1     2727.15     2880.79     85.09 o 
  -7   1   1     5480.39     5982.34    113.71 o 
  -6   1   1      378.43      470.92     26.10 o 
  -5   1   1     4181.71     4530.94     57.39 o 
  -4   1   1      210.74      269.02      6.71 o 
  -3   1   1    19133.14    19559.51     80.99 o 
  -2   1   1       26.34       27.87      3.60 o 
   2   1   1     8536.62     8664.16     43.86 o 
   3   1   1     1538.36     1495.70     18.26 o 
   4   1   1     4288.72     4755.96     39.44 o 
   5   1   1      199.73      253.64     25.32 o 
   6   1   1     3175.80     3115.63     47.64 o 
   7   1   1     5440.51     5439.99    101.99 o 
   8   1   1      970.83      941.77     49.03 o 
   9   1   1     2241.42     2336.52     45.91 o 
  10   1   1      920.41      860.46     35.45 o 
  11   1   1      717.66      675.45     38.10 o 
  12   1   1     1728.28     1799.24     58.38 o 
  13   1   1      193.37      171.75     28.89 o 
  14   1   1      229.53      246.66     31.33 o 
  15   1   1      309.05      300.21     44.42 o 
 -15   2   1       66.82       63.43     12.94 o 
 -14   2   1     1496.46     1505.73     76.19 o 
 -13   2   1        0.03       27.77     11.69 o 
 -12   2   1     6489.84     6968.92    216.65 o 
 -11   2   1     1683.13     1830.60     64.59 o 
 -10   2   1      489.56      440.88     22.57 o 
  -9   2   1     1811.37     1774.21     86.93 o 
  -8   2   1     5549.00     6014.04    160.89 o 
  -7   2   1     1311.25     1265.50     32.86 o 
  -6   2   1    16468.09    18085.69    285.24 o 
  -5   2   1     2411.04     2577.75     37.16 o 
  -4   2   1     3306.37     3388.90     28.83 o 
  -3   2   1      112.02      150.98      5.84 o 
  -2   2   1     3449.34     3879.13     37.55 o 
  -1   2   1      410.03      319.55     30.04 o 
   0   2   1    14076.37     8321.69     74.00 o 
   1   2   1       54.68       75.27      5.05 o 
   2   2   1    22091.20    22372.52     80.81 o 
   3   2   1     3361.22     3450.37     30.83 o 
   4   2   1     6409.34     6189.17     58.39 o 
   5   2   1     8775.42     9667.99     69.29 o 
   6   2   1      132.36      175.61      8.70 o 
   7   2   1     3652.99     4028.67     76.43 o 
   8   2   1    10652.42    11286.15    279.81 o 
   9   2   1      306.89      260.35     14.24 o 
  10   2   1     5300.37     5723.75    116.05 o 
  11   2   1       78.05      106.65     12.40 o 
  12   2   1     1038.30     1059.85     34.27 o 
  13   2   1        2.82       27.12     24.36 o 
  14   2   1      302.06      304.30     45.00 o 
 -15   3   1       32.83       52.90     14.48 o 
 -14   3   1      372.88      406.56     40.37 o 
 -13   3   1     1177.23     1248.18     47.73 o 
 -12   3   1       33.29       52.15     10.49 o 
 -11   3   1     1926.94     1959.74     63.80 o 
 -10   3   1     3637.49     3812.84    193.11 o 
  -9   3   1      119.53      116.97     12.82 o 
  -8   3   1     7069.21     7528.88    181.42 o 
  -7   3   1      656.43      512.62     16.43 o 
  -6   3   1     1277.77     1388.78     22.49 o 
  -5   3   1     3128.73     3109.90     39.39 o 
  -4   3   1     3912.67     4325.79     36.62 o 
  -3   3   1      247.97      192.23      5.72 o 
  -2   3   1     6609.87     6652.65     39.82 o 
  -1   3   1     3483.90     3522.01     29.30 o 
   0   3   1     8329.51     7917.56     61.71 o 
   1   3   1       40.58       60.32      3.32 o 
   2   3   1     3325.41     3185.32     49.94 o 
   3   3   1     5741.90     5666.03     54.11 o 
   4   3   1     4344.80     4522.80     33.31 o 
   5   3   1      132.31      156.71      9.10 o 
   6   3   1     7676.64     7968.66     90.60 o 
   7   3   1      871.84      950.65     30.72 o 
   8   3   1      124.60      154.69     11.23 o 
   9   3   1     1385.23     1274.11     85.25 o 
  10   3   1     2962.13     2772.98    181.34 o 
  11   3   1      309.32      247.13     18.11 o 
  12   3   1     2874.68     3097.21    104.93 o 
  13   3   1       25.80       30.58     16.89 o 
  14   3   1      173.03      135.31     19.16 o 
 -15   4   1      697.15      686.54     58.09 o 
 -14   4   1      154.44      144.73     19.56 o 
 -13   4   1       99.14      115.41     17.09 o 
 -12   4   1       10.63       24.65     12.34 o 
 -11   4   1     1622.76     1717.33     60.78 o 
 -10   4   1       63.62       57.63      6.43 o 
  -9   4   1     6158.34     6971.26    184.56 o 
  -8   4   1      352.43      331.34     20.90 o 
  -7   4   1      951.09      880.65     25.87 o 
  -6   4   1      674.28      704.45     18.63 o 
  -5   4   1     4270.36     4323.86     42.09 o 
  -4   4   1      968.98      937.01     13.71 o 
  -3   4   1     1210.48     1164.99     18.34 o 
  -2   4   1       12.70       30.88      6.29 o 
  -1   4   1      807.04      788.97     21.36 o 
   0   4   1     7897.88     8157.55     90.23 o 
   1   4   1    33772.38    35608.12    236.06 o 
   2   4   1      329.84      412.66      8.97 o 
   3   4   1     4824.50     4672.46     45.65 o 
   4   4   1       24.39       65.08      9.71 o 
   5   4   1    14104.34    14835.92    128.64 o 
   6   4   1      152.55       19.26     60.45 o 
   7   4   1    10776.37    12177.60    373.17 o 
   8   4   1      355.44      455.24     25.86 o 
   9   4   1      199.04      140.72     13.93 o 
  10   4   1      127.74      129.02     14.46 o 
  11   4   1     3733.39     3555.86    330.24 o 
  12   4   1      173.18      142.34     18.25 o 
  13   4   1      519.55      484.95     40.89 o 
  14   4   1       86.82       67.81     16.77 o 
 -15   5   1      556.34      489.48     55.70 o 
 -14   5   1       46.75       59.27     19.76 o 
 -13   5   1      812.65      855.29     55.76 o 
 -12   5   1       56.74       64.57     29.25 o 
 -11   5   1      860.16      867.41     37.83 o 
 -10   5   1      770.38      684.32     33.98 o 
  -9   5   1      199.39      177.95     13.61 o 
  -8   5   1     1880.46     1821.61     44.24 o 
  -7   5   1     5277.33     5573.96    136.30 o 
  -6   5   1      867.77      899.85     24.08 o 
  -5   5   1     9126.22    10307.95    217.81 o 
  -4   5   1     8736.98     9467.75     99.97 o 
  -3   5   1     4691.16     4813.49     70.02 o 
  -2   5   1     1344.35     1391.85     13.38 o 
  -1   5   1      560.46      455.51     13.61 o 
   0   5   1    16329.48    16268.50    110.27 o 
   1   5   1    64141.95    66541.52    437.42 o 
   2   5   1     4380.92     4767.36     54.95 o 
   3   5   1      545.10      501.31     12.57 o 
   4   5   1       56.51       14.17      5.33 o 
   5   5   1     3638.96     4133.72     90.44 o 
   6   5   1      847.29      846.39     38.42 o 
   7   5   1     1526.08     1652.05     58.48 o 
   8   5   1     1601.43     1653.92     58.31 o 
   9   5   1     3268.13     3584.08    170.35 o 
  10   5   1      478.87      444.14     39.24 o 
  11   5   1      876.09      986.08     54.02 o 
  12   5   1      157.04      128.05     17.49 o 
  13   5   1       50.14       63.56     11.99 o 
  14   5   1       19.44       40.38     12.55 o 
 -14   6   1      395.07      400.89     32.66 o 
 -13   6   1      158.14      162.69     24.39 o 
 -12   6   1     1065.08     1142.12     58.03 o 
 -11   6   1     1104.64     1196.22     65.08 o 
 -10   6   1      150.11      133.26     15.01 o 
  -9   6   1      448.65      423.30     21.70 o 
  -8   6   1      371.33      430.62     42.38 o 
  -7   6   1      644.13      672.25     64.85 o 
  -6   6   1     9012.89    10175.41    198.11 o 
  -5   6   1      176.65      134.86      9.13 o 
  -4   6   1     6617.66     6861.19     59.53 o 
  -3   6   1     4742.12     5072.31     29.93 o 
  -2   6   1      160.33      178.02     11.13 o 
  -1   6   1     1658.09     1842.00     24.54 o 
   0   6   1     5722.55     5802.18     83.81 o 
   1   6   1     3441.74     3423.82     61.92 o 
   2   6   1    35157.79    37393.45    434.71 o 
   3   6   1     4498.63     4839.22     56.55 o 
   4   6   1        8.73        7.09      5.17 o 
   5   6   1      303.11      310.41     19.35 o 
   6   6   1        6.45       51.87      8.73 o 
   7   6   1      220.67      249.85     27.23 o 
   8   6   1     1829.73     1836.62     75.40 o 
   9   6   1        5.99       18.66     10.35 o 
  10   6   1     2396.15     2633.41    105.00 o 
  11   6   1        4.50       45.09     15.99 o 
  12   6   1      388.79      482.39     42.32 o 
  13   6   1      513.70      467.73     46.16 o 
  14   6   1      166.99      168.86     25.07 o 
 -14   7   1      113.86      120.98     25.95 o 
 -13   7   1      302.80      315.57     29.11 o 
 -12   7   1      305.98      340.13     26.44 o 
 -11   7   1      271.61      213.84     24.67 o 
 -10   7   1     2393.18     2675.95     87.45 o 
  -9   7   1        5.75       38.69     10.23 o 
  -8   7   1     1887.24     1960.24     54.65 o 
  -7   7   1      234.28       66.95     64.05 o 
  -6   7   1      198.75      188.23     28.80 o 
  -5   7   1     2215.68     2179.19     65.58 o 
  -4   7   1     5387.14     5748.40    105.10 o 
  -3   7   1     1130.62      994.73     23.28 o 
  -2   7   1    10216.50    11394.54    126.29 o 
  -1   7   1       14.02       31.12      8.18 o 
   0   7   1    17799.12    20281.03    202.57 o 
   1   7   1       75.19      145.74      8.94 o 
   2   7   1      414.48      274.17     20.29 o 
   3   7   1      327.95      326.72     13.45 o 
   4   7   1    10147.29    11657.86    132.96 o 
   5   7   1       88.72       73.61      9.41 o 
   6   7   1     3445.56     3901.87    110.47 o 
   7   7   1       45.36       63.82     11.27 o 
   8   7   1      795.17      850.77     42.42 o 
   9   7   1        0.56       18.63     16.73 o 
  10   7   1      164.56      195.52     28.28 o 
  11   7   1      471.97      491.09     38.16 o 
  12   7   1     1070.31     1136.49     59.09 o 
  13   7   1      131.77       89.41     14.44 o 
 -14   8   1       61.46       70.23     12.41 o 
 -13   8   1        4.39       23.91      8.46 o 
 -12   8   1      236.48      189.52     22.46 o 
 -11   8   1     1045.40     1047.03     94.62 o 
 -10   8   1      170.40      151.75     15.16 o 
  -9   8   1     1037.64     1136.11     52.13 o 
  -8   8   1     2062.34     2163.82     54.87 o 
  -7   8   1      845.70      879.79     61.36 o 
  -6   8   1     4462.89     5271.09    143.77 o 
  -5   8   1      179.18      139.64     11.33 o 
  -4   8   1      172.48      152.64     10.17 o 
  -3   8   1     3778.18     4059.73     70.79 o 
  -2   8   1      530.82      437.38     13.17 o 
  -1   8   1     1513.64     1498.86     33.60 o 
   0   8   1        8.80       50.21      7.63 o 
   1   8   1     3705.79     3686.15     74.89 o 
   2   8   1     4553.53     5087.87    107.38 o 
   3   8   1     3511.06     3402.74     57.56 o 
   4   8   1      243.70      185.76     13.07 o 
   5   8   1     3157.26     3360.39     76.12 o 
   6   8   1        9.09       16.75     12.29 o 
   7   8   1     1702.24     1788.98     73.73 o 
   8   8   1     2012.17     2193.31     77.39 o 
   9   8   1       69.32       70.86     15.99 o 
  10   8   1      433.93      521.91     48.04 o 
  11   8   1      593.57      640.94     43.32 o 
  12   8   1      353.02      363.04     36.01 o 
  13   8   1     1112.62     1141.71    111.36 o 
 -13   9   1      535.38      493.58     42.40 o 
 -12   9   1       20.72       29.45     15.91 o 
 -11   9   1     1633.49     1831.20     92.41 o 
 -10   9   1        9.28       33.83      8.68 o 
  -9   9   1        7.55        7.37      5.55 o 
  -8   9   1       47.58       49.96      9.79 o 
  -7   9   1     6327.10     7130.40    165.89 o 
  -6   9   1      205.60      147.16     14.55 o 
  -5   9   1     5199.75     5400.34    228.04 o 
  -4   9   1       14.00       18.55      6.00 o 
  -3   9   1       29.35       26.62      3.42 o 
  -2   9   1       74.31       88.81      7.03 o 
  -1   9   1       29.12       28.23      6.14 o 
   0   9   1      332.38      403.08     18.30 o 
   1   9   1    12164.79    13284.09    152.80 o 
   2   9   1     1660.40     1641.68     96.99 o 
   3   9   1     4605.26     5028.69     81.98 o 
   4   9   1       83.41       91.31     16.80 o 
   5   9   1       34.99       23.80     11.31 o 
   6   9   1        9.18       21.45      8.48 o 
   7   9   1      679.52      732.06     53.82 o 
   8   9   1      103.51       76.25     15.71 o 
   9   9   1     2850.44     3184.08    110.23 o 
  10   9   1        4.27       61.47     15.85 o 
  11   9   1      121.53       95.44     19.01 o 
  12   9   1       17.09       57.79     12.49 o 
  13   9   1       91.41       61.04     23.82 o 
 -13  10   1        2.45       15.82      9.77 o 
 -12  10   1      668.31      743.12     38.04 o 
 -11  10   1      298.38      338.16     31.14 o 
 -10  10   1      447.29      461.52     36.01 o 
  -9  10   1      657.26      663.87     59.49 o 
  -8  10   1      500.98      506.61     35.43 o 
  -7  10   1      437.45      442.48     30.01 o 
  -6  10   1     1989.49     1986.77    123.48 o 
  -5  10   1      235.60      182.15     17.50 o 
  -4  10   1      446.41      417.60     27.72 o 
  -3  10   1      914.41      876.32     38.96 o 
  -2  10   1       17.57       53.64     29.49 o 
  -1  10   1      693.15      703.83     32.05 o 
   0  10   1      225.38      199.20     14.66 o 
   1  10   1       86.81       52.57     16.28 o 
   2  10   1     5208.27     5632.60    108.04 o 
   3  10   1     3578.48     3634.81     55.99 o 
   4  10   1      708.94      688.01     32.40 o 
   5  10   1      792.04      896.26     45.24 o 
   6  10   1      428.54      419.24     30.40 o 
   7  10   1      173.17      179.57     20.09 o 
   8  10   1     2401.00     2668.79     87.28 o 
   9  10   1      455.98      377.42     44.43 o 
  10  10   1      745.53      771.25     69.38 o 
  11  10   1      307.01      282.42     29.31 o 
  12  10   1       35.91       72.62     14.31 o 
 -12  11   1       74.22       82.75     14.01 o 
 -11  11   1      168.74      149.32     21.88 o 
 -10  11   1     1690.36     1713.58     86.89 o 
  -9  11   1        2.12       34.55      8.20 o 
  -8  11   1     1248.72     1258.31     70.29 o 
  -7  11   1      220.43      188.24     27.79 o 
  -6  11   1      560.39      569.61     44.68 o 
  -5  11   1        0.27       22.49      4.89 o 
  -4  11   1      825.48      677.66     61.46 o 
  -3  11   1       73.35       57.13      7.77 o 
  -2  11   1     2436.43     2449.73    115.65 o 
  -1  11   1        0.87       17.37      9.97 o 
   0  11   1     1684.21     1515.69    112.83 o 
   1  11   1      938.36      966.05     46.55 o 
   2  11   1      184.99      132.54     28.41 o 
   3  11   1        0.17       16.00     12.77 o 
   4  11   1     3506.98     3568.51    162.68 o 
   5  11   1      257.98      208.43     29.33 o 
   6  11   1     2302.35     2638.14     70.81 o 
   7  11   1        7.05       52.18     14.01 o 
   8  11   1      330.63      287.86     34.09 o 
   9  11   1       24.17       22.12     10.85 o 
  10  11   1       73.02       89.58     21.05 o 
  11  11   1        2.89       40.19      9.28 o 
 -11  12   1      412.55      369.80     32.04 o 
 -10  12   1        0.08       93.77     54.24 o 
  -9  12   1      206.17      255.22     23.64 o 
  -8  12   1      144.35       96.34     14.74 o 
  -7  12   1        6.84       36.73     19.60 o 
  -6  12   1      998.93      986.38     49.28 o 
  -5  12   1      261.41      203.22     22.53 o 
  -4  12   1      788.71      793.90     38.26 o 
  -3  12   1     1648.55     1596.71     68.14 o 
  -2  12   1      169.28      114.42     14.18 o 
  -1  12   1     1358.85     1444.55     63.19 o 
   0  12   1     1233.55     1172.83     72.76 o 
   1  12   1      461.73      451.80     34.19 o 
   2  12   1     1561.43     1674.39     68.31 o 
   3  12   1      115.97       74.50     16.41 o 
   4  12   1      332.67      306.69     22.00 o 
   5  12   1     1076.65     1181.93     61.78 o 
   6  12   1      163.40      163.75     19.79 o 
   7  12   1      410.01      435.47     39.83 o 
   8  12   1      103.20      121.61     24.75 o 
   9  12   1        3.12       43.20     12.44 o 
  10  12   1      264.18      232.34     26.51 o 
  11  12   1      121.46       81.44     12.71 o 
 -11  13   1       70.58      104.03     18.08 o 
 -10  13   1       52.83       71.02     23.58 o 
  -9  13   1       14.53       40.68      8.88 o 
  -8  13   1      126.07       81.96     13.23 o 
  -7  13   1      670.65      604.80     41.40 o 
  -6  13   1      109.98      128.08     18.65 o 
  -5  13   1     2057.68     2111.93    114.77 o 
  -4  13   1      140.54       97.69     20.12 o 
  -3  13   1      453.04      445.43     36.30 o 
  -2  13   1        7.81       21.84     11.39 o 
  -1  13   1      308.24      279.37     25.94 o 
   0  13   1      143.46      124.53     16.72 o 
   1  13   1     4195.85     4338.53     99.26 o 
   2  13   1       19.63       58.78      9.78 o 
   3  13   1     1359.66     1444.03     51.37 o 
   4  13   1       17.10       34.18      6.35 o 
   5  13   1        4.07       12.62      7.14 o 
   6  13   1       37.94       45.60      9.84 o 
   7  13   1      108.23      125.60     30.69 o 
   8  13   1       61.86       70.37     12.04 o 
   9  13   1      441.53      450.43     31.18 o 
  10  13   1       38.63       45.72     15.24 o 
 -10  14   1        4.35       22.84     10.25 o 
  -9  14   1      559.34      604.56    124.32 o 
  -8  14   1        3.03       11.90     12.34 o 
  -7  14   1      288.07      261.18     28.93 o 
  -6  14   1      299.97      241.87     24.40 o 
  -5  14   1       92.25       76.90     11.33 o 
  -4  14   1      745.29      772.34     69.01 o 
  -3  14   1      619.85      621.43     75.00 o 
  -2  14   1        0.17       23.26      5.64 o 
  -1  14   1      724.74      627.96     37.54 o 
   0  14   1     1093.15     1117.23     48.67 o 
   1  14   1       21.67       40.12      9.85 o 
   2  14   1      699.76      650.92     42.06 o 
   3  14   1     1303.88     1191.38     57.86 o 
   4  14   1       17.84       47.79      8.52 o 
   5  14   1      987.99      975.90     54.42 o 
   6  14   1       88.30       93.02     19.50 o 
   7  14   1      394.36      351.68     40.64 o 
   8  14   1        1.84        5.94     11.64 o 
   9  14   1       57.58       64.80     14.83 o 
  -8  15   1      332.35      407.86     54.54 o 
  -7  15   1       91.60       58.34     40.91 o 
  -6  15   1        5.07       51.85     11.95 o 
  -5  15   1       75.97       52.05      9.99 o 
  -4  15   1      258.86      226.19     23.46 o 
  -3  15   1        0.29       25.76      6.27 o 
  -2  15   1      609.04      536.86     41.11 o 
  -1  15   1        0.54       27.29     15.98 o 
   0  15   1      405.84      405.63     38.37 o 
   1  15   1      101.59       66.81      9.35 o 
   2  15   1       11.03       31.72      6.52 o 
   3  15   1      228.61      191.15     21.04 o 
   4  15   1      850.02      799.82     57.78 o 
   5  15   1       48.83       71.52     13.20 o 
   6  15   1      878.92      881.92     88.16 o 
   7  15   1       37.17       36.85      9.52 o 
   8  15   1       30.74       17.35     15.95 o 
  -7  16   1       35.90       46.93     12.68 o 
  -6  16   1      457.14      482.90     33.39 o 
  -5  16   1        9.74       36.89     11.08 o 
  -4  16   1       48.02       43.48     10.94 o 
  -3  16   1       34.36       73.24     21.37 o 
  -2  16   1       46.30       37.09      8.70 o 
  -1  16   1       31.64       48.16      9.58 o 
   0  16   1      123.29       85.91     11.99 o 
   1  16   1        9.07       58.12     13.52 o 
   2  16   1      446.16      394.63     45.07 o 
   3  16   1       19.65       48.24      9.81 o 
   4  16   1      156.97       86.24     14.05 o 
   5  16   1      258.41      229.68     29.36 o 
   6  16   1       20.66        7.95     13.40 o 
  -5  17   1      271.75      242.44     31.52 o 
  -4  17   1       21.67       12.34      6.30 o 
  -3  17   1        0.18        8.56     15.63 o 
  -2  17   1      102.19      137.16     33.33 o 
  -1  17   1       65.17       56.96     11.84 o 
   0  17   1       50.50       31.67     13.17 o 
   1  17   1      279.36      271.70     37.72 o 
   2  17   1      114.55      112.76     28.87 o 
  -2  18   1       23.26       28.55     14.51 o 
  -1  18   1      317.75      245.45     58.05 o 
   0  18   1        2.78       15.31      7.81 o 
 -14   0   2      402.86      314.32     38.68 o 
 -12   0   2        5.12       38.59     10.05 o 
 -10   0   2     1192.63     1301.82     81.18 o 
  -8   0   2     2213.13     2504.22     70.43 o 
  -6   0   2    16615.73    20010.55    543.44 o 
  -4   0   2    52266.62    54746.87    491.68 o 
  -2   0   2    29058.04    27836.51    193.85 o 
   0   0   2     1043.61      667.93     69.86 o 
   2   0   2    33502.52    33465.71    338.02 o 
   6   0   2     1555.22     1653.04     55.40 o 
   8   0   2      115.97       86.75     18.02 o 
  10   0   2     4048.27     4632.70    130.63 o 
  12   0   2     2382.48     2422.59    100.64 o 
  14   0   2        4.83       21.53     14.83 o 
 -15   1   2      167.53      171.44     35.26 o 
 -14   1   2      445.57      445.98     45.63 o 
 -13   1   2      855.38      929.16     36.35 o 
 -12   1   2        3.09       46.41      9.69 o 
 -11   1   2      560.93      612.53     35.70 o 
 -10   1   2     2574.95     2648.67     50.84 o 
  -9   1   2      925.54     1061.03     40.27 o 
  -8   1   2     7991.51     8959.11     87.52 o 
  -7   1   2       86.37       72.72      5.14 o 
  -6   1   2     7672.14     8107.67     63.47 o 
  -5   1   2     6110.66     6506.97     86.03 o 
  -4   1   2      968.12     1027.09     14.80 o 
  -3   1   2    16299.71    16796.95    103.04 o 
  -2   1   2    38198.10    38480.38    358.74 o 
  -1   1   2     3460.56     3151.39     36.58 o 
   0   1   2     3091.37     2977.99     70.53 o 
   1   1   2       11.01       19.63      2.42 o 
   2   1   2     4639.09     4861.66     39.87 o 
   3   1   2    10019.86     9811.96     52.23 o 
   4   1   2     4564.50     4519.19     57.91 o 
   5   1   2       82.88      118.94      6.43 o 
   6   1   2     6109.69     6276.10    106.03 o 
   7   1   2       87.68       72.62      6.61 o 
   8   1   2     1067.54     1138.06     74.76 o 
   9   1   2      286.37      321.03     17.14 o 
  10   1   2      128.71      134.61     15.79 o 
  11   1   2     1755.83     1868.01     53.81 o 
  12   1   2      167.83      170.90     17.80 o 
  13   1   2       35.39       62.79     12.26 o 
  14   1   2      175.41      114.21     16.36 o 
 -15   2   2      995.48      934.54     45.42 o 
 -14   2   2       54.07       52.18     16.15 o 
 -13   2   2     1222.86     1200.59     40.56 o 
 -12   2   2      344.30      364.19     22.37 o 
 -11   2   2     1648.44     1711.76     57.37 o 
 -10   2   2      203.28      204.02     18.60 o 
  -9   2   2     5644.90     6075.53    102.72 o 
  -8   2   2      877.46      927.20     33.05 o 
  -7   2   2    10498.09    10733.12    140.80 o 
  -6   2   2       51.67       42.17      4.04 o 
  -5   2   2     3652.72     3935.16     49.35 o 
  -4   2   2       43.69       45.79      4.49 o 
  -3   2   2     8106.28     7922.26     69.24 o 
  -2   2   2      877.38      800.84      7.79 o 
  -1   2   2    22389.14    22023.28    116.27 o 
   0   2   2       13.66       18.57      5.37 o 
   1   2   2      265.73      227.02      7.22 o 
   2   2   2       25.12       42.45      4.11 o 
   3   2   2      813.91      860.26      8.84 o 
   4   2   2    12387.48    13297.14     72.48 o 
   5   2   2    14728.70    15189.30    226.82 o 
   6   2   2        0.69       18.88      9.51 o 
   7   2   2     4159.15     3937.89     87.15 o 
   8   2   2      378.11      315.70     21.30 o 
   9   2   2     1186.38     1155.62     67.07 o 
  10   2   2        0.59       15.74      6.12 o 
  11   2   2        1.48       39.86     10.13 o 
  12   2   2      247.08      234.21     21.57 o 
  13   2   2      407.34      412.65     40.15 o 
  14   2   2        7.22       19.69      8.40 o 
 -15   3   2       91.54       96.29     16.04 o 
 -14   3   2      321.07      345.77     30.63 o 
 -13   3   2      677.23      684.43     47.79 o 
 -12   3   2      440.38      401.34     23.24 o 
 -11   3   2     5534.36     6141.64    136.01 o 
 -10   3   2     1056.95      940.54     58.56 o 
  -9   3   2     1144.54     1109.25     41.33 o 
  -8   3   2     3607.93     3791.97    108.29 o 
  -7   3   2    11775.86    12989.05    291.70 o 
  -6   3   2     2264.51     2337.78     73.05 o 
  -5   3   2    24935.21    26270.29    277.78 o 
  -4   3   2       27.97       26.05      2.23 o 
  -3   3   2     2824.17     2551.70     21.78 o 
  -2   3   2     3911.05     3799.95     31.31 o 
  -1   3   2     6482.87     6094.97     94.76 o 
   0   3   2     5976.23     5400.55     46.89 o 
   1   3   2     5682.04     5746.99     54.74 o 
   2   3   2      112.30      124.81      3.65 o 
   3   3   2     3005.89     3102.96     35.87 o 
   4   3   2     1668.09     1517.21     30.11 o 
   5   3   2     2621.51     2304.88    190.74 o 
   6   3   2     3912.33     3978.73     74.96 o 
   7   3   2      343.51      305.49     19.43 o 
   8   3   2      848.01      823.55     30.39 o 
   9   3   2     4413.53     4572.58    162.76 o 
  10   3   2      914.52      770.85     62.75 o 
  11   3   2     1891.07     2013.60     86.62 o 
  12   3   2       20.83       47.40     23.15 o 
  13   3   2       17.27       37.48      9.74 o 
  14   3   2      159.66      166.72     31.48 o 
 -15   4   2      164.52      133.86     17.03 o 
 -14   4   2       46.13       55.53     13.99 o 
 -13   4   2      342.03      306.50     33.63 o 
 -12   4   2     1107.66     1112.08     53.57 o 
 -11   4   2       20.18       53.27      9.07 o 
 -10   4   2     3941.09     4244.08     96.98 o 
  -9   4   2      153.10      127.69     18.83 o 
  -8   4   2       35.57       59.69      5.55 o 
  -7   4   2      944.27     1132.34     30.07 o 
  -6   4   2     8442.76     8366.26    108.92 o 
  -5   4   2       19.52       29.21      5.31 o 
  -4   4   2     3404.72     3173.12     37.87 o 
  -3   4   2      548.40      629.12     23.74 o 
  -2   4   2     8237.44     7981.27     38.78 o 
  -1   4   2     1580.69     1505.44     30.47 o 
   0   4   2     4138.31     4305.21     35.52 o 
   1   4   2     7985.75     8310.92     90.33 o 
   2   4   2    16512.73    16174.33    154.73 o 
   3   4   2      345.11      342.78     14.26 o 
   4   4   2    14821.16    16570.45    232.91 o 
   5   4   2     3924.79     4109.94     89.87 o 
   6   4   2       55.16       43.10      4.51 o 
   7   4   2       27.23       33.57      5.85 o 
   8   4   2     2461.22     2521.90     59.07 o 
   9   4   2      117.34       98.25     10.44 o 
  10   4   2     3196.32     3400.61    168.24 o 
  11   4   2      493.09      460.16     50.16 o 
  12   4   2      506.57      495.98     30.70 o 
  13   4   2      488.16      493.27     42.85 o 
  14   4   2        0.44       34.26     12.04 o 
 -15   5   2       53.50       74.73     15.43 o 
 -14   5   2      356.18      419.88     36.99 o 
 -13   5   2        7.39       14.41      8.48 o 
 -12   5   2       41.02       53.39     12.43 o 
 -11   5   2     1238.50     1281.79     65.75 o 
 -10   5   2      221.90      191.70     18.28 o 
  -9   5   2      717.85      778.26     32.07 o 
  -8   5   2     5742.52     6121.31    154.66 o 
  -7   5   2     2714.89     2684.78     67.40 o 
  -6   5   2     6861.48     6891.05    116.65 o 
  -5   5   2     5684.82     5571.68     73.32 o 
  -4   5   2        5.89       25.77      4.98 o 
  -3   5   2     1206.39     1031.60     13.60 o 
  -2   5   2    13774.57    14132.07    102.00 o 
  -1   5   2     7734.83     7534.09     63.71 o 
   0   5   2    16029.79    16173.11    177.34 o 
   1   5   2     1538.87     1521.89     22.67 o 
   2   5   2      448.98      440.06     13.66 o 
   3   5   2      976.94      879.77     23.58 o 
   4   5   2     8215.25     8797.17    104.12 o 
   5   5   2      423.00      296.29     19.73 o 
   6   5   2     2737.88     3247.75     77.51 o 
   7   5   2       28.23       20.20      7.32 o 
   8   5   2     2018.06     2239.50     69.66 o 
   9   5   2      334.52      369.37     27.42 o 
  10   5   2      146.91      151.78     16.70 o 
  11   5   2      301.78      340.71     56.70 o 
  12   5   2      248.22      274.29     33.04 o 
  13   5   2       12.47       49.20     11.07 o 
  14   5   2      522.47      519.97     58.31 o 
 -15   6   2      421.66      387.97     46.25 o 
 -14   6   2      336.66      258.19     23.79 o 
 -13   6   2       87.29       69.90     13.86 o 
 -12   6   2       92.49       89.61     12.75 o 
 -11   6   2      186.03      162.30     14.57 o 
 -10   6   2      860.37      865.41     47.08 o 
  -9   6   2     1940.18     1891.50     67.31 o 
  -8   6   2        0.83       19.46      6.79 o 
  -7   6   2     7464.69     7468.45    141.11 o 
  -6   6   2      561.13      589.42     35.07 o 
  -5   6   2     3092.55     2801.55     64.50 o 
  -4   6   2     2372.22     2527.46     36.64 o 
  -3   6   2      832.95      743.81     16.52 o 
  -2   6   2     1018.00      821.34     17.01 o 
  -1   6   2    25348.94    26366.06    176.67 o 
   0   6   2     7176.21     7523.47     51.85 o 
   1   6   2    12747.89    12978.81    112.32 o 
   2   6   2     1180.42     1315.17     17.81 o 
   3   6   2     1076.19      932.34     28.48 o 
   4   6   2      422.77      389.80     26.24 o 
   5   6   2     3545.58     3846.92     61.87 o 
   6   6   2       23.35       53.76     19.47 o 
   7   6   2     2284.67     2487.33     80.07 o 
   8   6   2        4.22       26.34     11.92 o 
   9   6   2     1010.18      977.26     47.80 o 
  10   6   2      161.37      138.94     29.31 o 
  11   6   2        4.29       46.57     19.62 o 
  12   6   2      201.57      204.64     24.70 o 
  13   6   2      535.27      555.28     30.20 o 
 -14   7   2        7.96       58.26     12.90 o 
 -13   7   2      629.92      688.24     40.00 o 
 -12   7   2       97.79      112.98     27.34 o 
 -11   7   2     2566.07     2775.41     96.93 o 
 -10   7   2       20.78       32.41     12.09 o 
  -9   7   2      427.95      382.62     39.06 o 
  -8   7   2       49.93       66.07     10.43 o 
  -7   7   2     1601.28     1595.12     59.70 o 
  -6   7   2     3281.79     3173.77     84.39 o 
  -5   7   2     9793.76    10572.29    209.18 o 
  -4   7   2      725.76      669.28     21.54 o 
  -3   7   2     9776.50    10059.60    115.07 o 
  -2   7   2     1301.15     1173.50     34.70 o 
  -1   7   2      260.80      168.42      9.27 o 
   0   7   2     3133.32     2740.31     35.09 o 
   1   7   2     5142.78     5222.24     79.61 o 
   2   7   2      465.18      478.85     12.11 o 
   3   7   2     7284.11     7967.55     77.39 o 
   4   7   2      947.62      878.39     61.37 o 
   5   7   2     1963.62     2139.93     53.06 o 
   6   7   2        5.13       30.17      8.80 o 
   7   7   2       97.34      109.56     16.17 o 
   8   7   2       21.35       32.98      9.36 o 
   9   7   2     1387.21     1440.11     54.95 o 
  10   7   2       53.35       48.41     10.12 o 
  11   7   2      821.32      882.27     63.98 o 
  12   7   2       37.28       58.73     12.62 o 
  13   7   2      404.95      364.44     66.42 o 
 -14   8   2       18.79       48.94     11.08 o 
 -13   8   2       23.42       67.63     12.64 o 
 -12   8   2     1091.89     1304.07     67.54 o 
 -11   8   2      107.90       92.62     15.80 o 
 -10   8   2     1868.96     1907.62     68.58 o 
  -9   8   2     1920.54     2175.23     62.48 o 
  -8   8   2        0.16       32.89     10.48 o 
  -7   8   2     2811.85     2964.36     63.54 o 
  -6   8   2     2674.16     2329.40    112.85 o 
  -5   8   2      740.95      732.87     27.86 o 
  -4   8   2     6462.04     6247.72    156.44 o 
  -3   8   2      469.05      534.44     22.06 o 
  -2   8   2      544.24      301.15     12.14 o 
  -1   8   2      676.29      787.80     24.48 o 
   0   8   2      746.62      798.59     19.66 o 
   1   8   2    10084.07    10744.38     82.80 o 
   2   8   2     2539.75     2495.77     50.99 o 
   3   8   2      275.14      230.81     16.73 o 
   4   8   2     2417.64     2457.58     90.34 o 
   5   8   2     1827.47     1791.02     58.28 o 
   6   8   2      592.29      580.64     49.48 o 
   7   8   2     1791.77     1920.75     63.58 o 
   8   8   2      122.60      160.80     24.54 o 
   9   8   2      178.82      186.14     33.87 o 
  10   8   2     1038.98     1104.21     82.68 o 
  11   8   2      488.26      548.27     52.41 o 
  12   8   2     1073.17     1166.71     60.85 o 
  13   8   2      206.72      143.15     21.39 o 
 -13   9   2        1.64       20.42     13.68 o 
 -12   9   2      456.15      458.97     55.06 o 
 -11   9   2        8.73       74.17     13.38 o 
 -10   9   2      488.04      497.91     33.92 o 
  -9   9   2        0.48       44.79     19.74 o 
  -8   9   2     4982.18     5106.91    288.16 o 
  -7   9   2       37.17       67.72      8.41 o 
  -6   9   2     2057.61     1944.79     49.01 o 
  -5   9   2      244.68      211.80     15.06 o 
  -4   9   2      392.38      410.78     33.62 o 
  -3   9   2     1355.57     1227.86     37.04 o 
  -2   9   2     1221.58     1238.86     47.93 o 
  -1   9   2       58.15       37.62      7.71 o 
   0   9   2     6607.79     7199.54    129.03 o 
   1   9   2      315.38      301.88     17.64 o 
   2   9   2     5801.97     6108.50    126.33 o 
   3   9   2       86.89       80.93      9.31 o 
   4   9   2     1258.79     1296.50     43.33 o 
   5   9   2      255.26      308.19     42.35 o 
   6   9   2     2940.16     3321.85     82.25 o 
   7   9   2      394.43      352.20     39.11 o 
   8   9   2     1716.58     1866.04     95.64 o 
   9   9   2       18.82       51.38     11.09 o 
  10   9   2        3.89       62.94     12.93 o 
  11   9   2       28.29       56.74     21.37 o 
  12   9   2      446.37      455.37     40.48 o 
 -13  10   2      237.42      201.72     36.16 o 
 -12  10   2      218.65      164.25     31.13 o 
 -11  10   2       19.02       43.90     11.33 o 
 -10  10   2      886.63      968.20     39.60 o 
  -9  10   2      787.35      838.84     46.80 o 
  -8  10   2        7.60       30.21      9.65 o 
  -7  10   2     1467.44     1240.77     97.04 o 
  -6  10   2     1036.07      963.07     72.68 o 
  -5  10   2      216.19      164.09     14.95 o 
  -4  10   2     1318.05     1268.75     64.46 o 
  -3  10   2      122.18      117.31      9.69 o 
  -2  10   2     1874.15     1873.80     59.97 o 
  -1  10   2     1240.06     1154.81     45.41 o 
   0  10   2       56.50       67.30     11.28 o 
   1  10   2     5512.79     5539.05     92.31 o 
   2  10   2     4530.09     4812.70    107.98 o 
   3  10   2       88.40       53.90      7.89 o 
   4  10   2     1411.47     1451.22     50.73 o 
   5  10   2     4583.55     4854.30    164.77 o 
   6  10   2        8.64       32.28     15.96 o 
   7  10   2     3035.88     3461.80    120.33 o 
   8  10   2      563.79      515.52     38.69 o 
   9  10   2       61.50       79.81     14.68 o 
  10  10   2      690.86      774.69     56.29 o 
  11  10   2      299.64      297.62     34.62 o 
  12  10   2      124.83       90.96     24.46 o 
 -12  11   2       77.40       65.30     20.66 o 
 -11  11   2     1656.91     1654.73    118.83 o 
 -10  11   2        7.34       30.21      8.11 o 
  -9  11   2      771.79      704.67     47.73 o 
  -8  11   2      300.48      276.19     20.25 o 
  -7  11   2       31.63       13.16      6.35 o 
  -6  11   2        0.38       33.69      8.66 o 
  -5  11   2     1853.95     1840.08     95.73 o 
  -4  11   2       94.46       73.35      8.90 o 
  -3  11   2     1607.23     1511.68     49.48 o 
  -2  11   2       19.70       32.84      7.18 o 
  -1  11   2       80.12       49.35     12.26 o 
   0  11   2      181.48      120.25     18.17 o 
   1  11   2     1366.10     1329.53     59.12 o 
   2  11   2      121.64       72.86     12.49 o 
   3  11   2     4499.06     4966.47    182.83 o 
   4  11   2      133.80       81.51     14.42 o 
   5  11   2     1644.43     1775.35     81.33 o 
   6  11   2      104.23      132.75     13.09 o 
   7  11   2       34.72       45.50      9.97 o 
   8  11   2        0.01       19.34      9.95 o 
   9  11   2      841.60      944.65     50.20 o 
  10  11   2       24.57       61.05     12.64 o 
  11  11   2      441.76      494.74     52.28 o 
 -12  12   2      272.33      235.18     59.60 o 
 -11  12   2       99.12       81.99     29.96 o 
 -10  12   2      378.19      380.51     35.40 o 
  -9  12   2      661.26      603.42     41.22 o 
  -8  12   2      134.59      109.54     14.71 o 
  -7  12   2     1599.80     1834.58     74.28 o 
  -6  12   2      737.20      682.44     55.16 o 
  -5  12   2      202.75      174.94     13.51 o 
  -4  12   2     2332.80     2231.69     46.43 o 
  -3  12   2     1635.68     1668.96     42.19 o 
  -2  12   2      436.72      398.04     27.20 o 
  -1  12   2     2300.57     2382.01    116.24 o 
   0  12   2      272.34      242.00     19.42 o 
   1  12   2      897.17      848.94     40.63 o 
   2  12   2      138.17      134.59     13.78 o 
   3  12   2      255.73      239.87     24.42 o 
   4  12   2     1036.43     1099.80     42.11 o 
   5  12   2      294.77      269.22     23.34 o 
   6  12   2      115.55       81.98     16.32 o 
   7  12   2      190.53      213.80     24.07 o 
   8  12   2      109.81       84.64     14.26 o 
   9  12   2      391.74      346.24     41.80 o 
  10  12   2      198.78      272.38     44.74 o 
 -11  13   2       10.60       23.99      9.49 o 
 -10  13   2      106.25       63.17     11.01 o 
  -9  13   2       31.43       37.59      9.21 o 
  -8  13   2      728.59      733.48     41.84 o 
  -7  13   2       14.09       53.12     19.81 o 
  -6  13   2     1587.01     1612.97     58.08 o 
  -5  13   2       25.61       35.74      7.96 o 
  -4  13   2       65.61       42.68      7.83 o 
  -3  13   2       41.46       33.28     17.91 o 
  -2  13   2     2633.30     2669.91     92.45 o 
  -1  13   2      170.21      176.21     16.21 o 
   0  13   2     2927.68     3132.07     74.30 o 
   1  13   2        5.05       23.59      5.39 o 
   2  13   2     1140.93     1108.95     48.48 o 
   3  13   2      229.85      155.87     12.19 o 
   4  13   2      320.77      241.96     21.79 o 
   5  13   2        1.14       29.19     15.22 o 
   6  13   2      680.81      730.43     44.26 o 
   7  13   2       37.51       52.02     10.47 o 
   8  13   2      283.28      262.75     28.43 o 
   9  13   2       72.47       83.79     13.82 o 
 -10  14   2      491.11      528.08     77.99 o 
  -9  14   2        9.93       25.58     33.57 o 
  -8  14   2        3.95       42.05     12.91 o 
  -7  14   2      342.74      296.89     48.80 o 
  -6  14   2      578.07      630.40     46.76 o 
  -5  14   2      435.32      440.51     37.30 o 
  -4  14   2      879.01      846.81     64.50 o 
  -3  14   2      277.66      232.49     20.10 o 
  -2  14   2      394.90      336.09     31.40 o 
  -1  14   2     1089.19     1104.08    115.42 o 
   0  14   2       23.90       72.12     15.38 o 
   1  14   2      167.14      137.41     15.31 o 
   2  14   2     1964.36     1870.61     60.39 o 
   3  14   2       34.83       33.71     11.46 o 
   4  14   2     1922.63     1906.91     72.57 o 
   5  14   2      323.05      306.82     24.21 o 
   6  14   2      118.77       97.55     26.85 o 
   7  14   2       68.31       67.30     11.39 o 
   8  14   2      210.59      186.60     23.52 o 
  -9  15   2      195.13      221.82     38.38 o 
  -8  15   2       94.40       74.23     17.07 o 
  -7  15   2      121.45      116.44     23.57 o 
  -6  15   2        2.00       48.05     13.80 o 
  -5  15   2      505.52      483.48     46.51 o 
  -4  15   2       37.86       33.07      7.90 o 
  -3  15   2      479.82      472.80     46.14 o 
  -2  15   2        1.66       30.12     10.19 o 
  -1  15   2       80.70       73.05     15.40 o 
   0  15   2       61.46       47.74     14.63 o 
   1  15   2      175.63      135.04     16.09 o 
   2  15   2      176.05      114.34     13.44 o 
   3  15   2     1406.68     1416.98     77.13 o 
   4  15   2        1.29       27.21     15.43 o 
   5  15   2      635.09      698.91     46.87 o 
   6  15   2       51.99       45.77     23.98 o 
   7  15   2       22.84       40.88     12.54 o 
  -7  16   2      342.52      304.60     41.63 o 
  -6  16   2       42.00       35.22     27.03 o 
  -5  16   2        3.35       47.52     11.50 o 
  -4  16   2       20.93       35.88     10.08 o 
  -3  16   2      316.33      289.10     32.58 o 
  -2  16   2        1.87       29.67      9.87 o 
  -1  16   2      369.53      357.22     29.92 o 
   0  16   2       12.60       37.05     10.01 o 
   1  16   2      355.18      303.10     29.35 o 
   2  16   2        7.87       36.60     10.98 o 
   3  16   2       80.28       75.92     38.99 o 
   4  16   2      293.22      314.35     52.47 o 
   5  16   2      297.83      255.01     33.09 o 
   6  16   2       20.80       47.77     13.72 o 
  -5  17   2       57.87       44.05     23.60 o 
  -4  17   2       17.00       31.65      9.65 o 
  -3  17   2      107.74      101.53     18.02 o 
  -2  17   2      331.02      296.02     33.90 o 
  -1  17   2        2.10       34.23      9.16 o 
   0  17   2      158.36      149.21     20.23 o 
   1  17   2       72.59       66.99     13.32 o 
   2  17   2      229.06      162.30     27.50 o 
   3  17   2       72.04       55.95     11.91 o 
   4  17   2       28.70       69.90     17.54 o 
  -1  18   2       24.36       42.73      8.89 o 
   0  18   2       68.86       58.38     12.85 o 
 -15   0   3      863.77      838.26     69.93 o 
 -13   0   3      278.97      280.19     30.97 o 
 -11   0   3       57.92       72.49     14.32 o 
  -9   0   3      173.89      143.73     16.45 o 
  -7   0   3    12300.22    13656.49    181.06 o 
  -5   0   3    10460.12    10499.04    182.39 o 
  -3   0   3     2216.85     1723.96     21.73 o 
  -1   0   3     7140.64     6885.16     76.24 o 
   1   0   3     8397.70     8083.03     73.30 o 
   3   0   3     1893.85     2075.75     26.49 o 
   5   0   3     4273.28     3842.69    205.81 o 
   7   0   3     2754.59     2720.50    138.67 o 
   9   0   3     3721.97     3719.22    232.37 o 
  11   0   3      416.58      348.20     30.22 o 
  13   0   3      447.71      462.99     70.49 o 
 -16   1   3      256.70      208.25     29.49 o 
 -15   1   3       51.25       77.80     11.12 o 
 -14   1   3      449.21      483.98     26.37 o 
 -13   1   3     1159.74     1228.92     62.27 o 
 -12   1   3      307.71      352.47     21.47 o 
 -11   1   3       78.85      101.19     16.90 o 
 -10   1   3      421.73      382.88     24.46 o 
  -9   1   3     4006.69     4586.36     70.51 o 
  -8   1   3        3.98       12.23      5.63 o 
  -7   1   3      160.04      116.20      9.08 o 
  -6   1   3    21324.74    20740.54    933.95 o 
  -5   1   3     1619.19     1577.33     22.24 o 
  -4   1   3     5172.50     5046.45     41.61 o 
  -3   1   3     8812.59     9036.04     74.77 o 
  -2   1   3    15748.63    15170.43     99.83 o 
  -1   1   3    31088.21    31017.38    236.17 o 
   0   1   3    26296.61    25534.04    134.67 o 
   1   1   3     9495.13     9888.57     83.49 o 
   2   1   3    12977.44    12283.03     42.61 o 
   3   1   3     8870.28     8991.86     65.21 o 
   4   1   3     2360.05     2298.76     32.19 o 
   5   1   3    11997.61    12568.42    105.44 o 
   6   1   3     1950.80     1848.08     51.21 o 
   7   1   3      686.57      644.81     26.03 o 
   8   1   3      197.32      159.34     19.47 o 
   9   1   3      247.05      223.60     17.63 o 
  10   1   3      941.69      982.65     55.69 o 
  11   1   3     1105.18     1087.38     58.61 o 
  12   1   3        5.41       35.86     16.21 o 
  13   1   3       93.69       77.55     22.06 o 
  14   1   3      521.04      511.40     72.77 o 
 -16   2   3      794.86      746.89     93.68 o 
 -15   2   3       11.14       17.13      7.39 o 
 -14   2   3      190.89      188.99     20.77 o 
 -13   2   3      190.08      158.57     18.25 o 
 -12   2   3      628.73      695.52     42.91 o 
 -11   2   3      135.23       90.40     12.38 o 
 -10   2   3     2544.23     2842.75     53.73 o 
  -9   2   3      181.75      193.80     15.27 o 
  -8   2   3     1022.17     1013.41     33.22 o 
  -7   2   3      162.07      163.80     12.33 o 
  -6   2   3     4260.39     4742.17     39.11 o 
  -5   2   3     1466.78     1471.61     18.74 o 
  -4   2   3     3573.59     3406.30     30.11 o 
  -3   2   3     2028.66     2076.34     31.01 o 
  -2   2   3     2398.69     2709.97     27.78 o 
  -1   2   3        0.61       31.86      4.42 o 
   0   2   3      468.76      395.38      8.90 o 
   1   2   3     2448.56     2593.93     22.25 o 
   2   2   3     6748.53     6787.64     65.05 o 
   3   2   3     1511.39     1428.18     22.09 o 
   4   2   3    12547.62    11124.83    166.03 o 
   5   2   3      143.83       52.22      3.70 o 
   6   2   3     7412.59     8047.64    151.13 o 
   7   2   3       23.57       25.16      9.39 o 
   8   2   3      320.59      304.58     25.95 o 
   9   2   3       24.81       39.72      7.63 o 
  10   2   3     3136.22     3062.59     85.61 o 
  11   2   3      338.09      298.86     30.93 o 
  12   2   3      638.46      639.74     40.89 o 
  13   2   3       74.49       85.03     13.99 o 
  14   2   3      188.34      119.74     30.18 o 
 -15   3   3      143.07      130.13     18.75 o 
 -14   3   3     1156.52     1146.90     55.91 o 
 -13   3   3       65.40       72.43     14.73 o 
 -12   3   3      532.21      538.43     30.55 o 
 -11   3   3      397.37      462.53     32.04 o 
 -10   3   3      304.75      317.38     17.97 o 
  -9   3   3     1304.03     1381.59     42.69 o 
  -8   3   3     8554.60    10119.94    158.10 o 
  -7   3   3      739.25      748.50     40.47 o 
  -6   3   3    13870.98    16060.38    277.77 o 
  -5   3   3      223.05      207.33     10.17 o 
  -4   3   3       26.09       34.47      4.41 o 
  -3   3   3     1480.39     1374.87     12.74 o 
  -2   3   3      452.31      401.54      8.87 o 
  -1   3   3    12423.91    11991.28     77.25 o 
   0   3   3      110.07      130.93      3.89 o 
   1   3   3      491.90      397.52      8.86 o 
   2   3   3    16194.70    16088.79     92.78 o 
   3   3   3     2047.40     1874.27     24.54 o 
   4   3   3     2100.85     2036.69     65.74 o 
   5   3   3    10860.88    10805.76    256.69 o 
   6   3   3     5106.68     4824.36     76.97 o 
   7   3   3      525.52      480.07     44.34 o 
   8   3   3     4217.88     4157.20     91.78 o 
   9   3   3     1410.52     1271.42     77.07 o 
  10   3   3     1012.33     1048.65     61.15 o 
  11   3   3      729.96      792.63     85.89 o 
  12   3   3       98.71       92.83     15.16 o 
  13   3   3       58.00       49.04     11.33 o 
 -15   4   3      437.50      485.97     34.36 o 
 -14   4   3       47.85       63.16     13.87 o 
 -13   4   3     1630.66     1724.08     81.80 o 
 -12   4   3        0.55       25.09      5.89 o 
 -11   4   3      475.21      488.72     29.60 o 
 -10   4   3       22.26       35.23      7.01 o 
  -9   4   3      118.35      115.55      9.18 o 
  -8   4   3     1141.56     1249.82     41.32 o 
  -7   4   3     5043.55     5372.80     71.36 o 
  -6   4   3      201.68      212.91     12.91 o 
  -5   4   3     4001.27     4167.75     44.32 o 
  -4   4   3      622.87      523.04     12.79 o 
  -3   4   3      252.46      219.29     10.68 o 
  -2   4   3        7.28       31.91      4.07 o 
  -1   4   3     5277.21     5059.66     54.53 o 
   0   4   3      364.14      318.06      7.83 o 
   1   4   3    10823.19    10669.47     81.70 o 
   2   4   3        2.68       11.37      4.32 o 
   3   4   3     5710.92     6026.78     37.58 o 
   4   4   3     1639.85     1735.73     34.26 o 
   5   4   3     2640.47     2668.57     49.18 o 
   6   4   3      256.25      242.60     17.39 o 
   7   4   3     8568.92     8925.55    246.20 o 
   8   4   3        0.06        8.51      5.81 o 
   9   4   3     1232.02     1257.56     47.03 o 
  10   4   3      320.68      258.79     44.16 o 
  11   4   3        1.26       41.19     11.40 o 
  12   4   3      482.53      588.18     72.65 o 
  13   4   3       87.54      113.60     18.82 o 
 -15   5   3      122.31      112.13     16.54 o 
 -14   5   3      164.98      144.39     20.97 o 
 -13   5   3      778.22      848.56     49.13 o 
 -12   5   3      339.95      299.11     32.87 o 
 -11   5   3       44.33       62.17     16.08 o 
 -10   5   3      779.36      711.15     45.37 o 
  -9   5   3     2828.69     3055.71     72.60 o 
  -8   5   3     2888.61     3201.95     49.72 o 
  -7   5   3     3001.44     3254.37     59.42 o 
  -6   5   3     4455.85     4727.97     72.35 o 
  -5   5   3     1965.65     2033.63     29.26 o 
  -4   5   3        1.85       15.01      7.33 o 
  -3   5   3    11505.01    11245.71    166.64 o 
  -2   5   3      757.92      781.65     12.72 o 
  -1   5   3     5929.94     5805.02     53.04 o 
   0   5   3     2915.14     2994.75     35.53 o 
   1   5   3        4.39       22.80      4.15 o 
   2   5   3     3589.96     3307.74     45.13 o 
   3   5   3     9410.33    10040.38     83.15 o 
   4   5   3      561.34      499.00     36.13 o 
   5   5   3     7344.79     8374.37    178.81 o 
   6   5   3     2103.22     1905.65     69.18 o 
   7   5   3      506.94      485.19     49.46 o 
   8   5   3     1909.49     2008.63     56.79 o 
   9   5   3        0.76       16.92      6.47 o 
  10   5   3        2.45       18.02      7.61 o 
  11   5   3     1607.02     1715.22     86.69 o 
  12   5   3      113.92       87.92     18.00 o 
  13   5   3      578.26      539.72     47.13 o 
 -15   6   3      130.35      145.48     23.24 o 
 -14   6   3       62.79       80.26     15.59 o 
 -13   6   3      250.89      218.94     22.92 o 
 -12   6   3      805.72      836.20     46.72 o 
 -11   6   3      274.69      241.05     26.52 o 
 -10   6   3      481.68      419.85     40.61 o 
  -9   6   3       20.73       24.01      5.89 o 
  -8   6   3     2152.78     2122.21     53.37 o 
  -7   6   3      793.84      762.05     31.23 o 
  -6   6   3       87.96       79.50     10.12 o 
  -5   6   3      691.79      714.77     33.24 o 
  -4   6   3     4025.99     3879.20     89.11 o 
  -3   6   3      405.08      404.16     18.76 o 
  -2   6   3    14673.30    14773.46    283.23 o 
  -1   6   3     3065.06     3174.06     53.90 o 
   0   6   3     7136.23     7300.00    109.00 o 
   1   6   3     1275.70     1289.88     20.86 o 
   2   6   3     2727.83     2481.71     38.75 o 
   3   6   3        1.11       17.18      3.07 o 
   4   6   3     5786.03     5962.44     69.93 o 
   5   6   3        0.24        9.12      7.19 o 
   6   6   3     5327.56     5746.12    182.89 o 
   7   6   3        7.87       23.56      9.35 o 
   8   6   3      349.91      351.34     29.21 o 
   9   6   3      534.41      585.15     39.41 o 
  10   6   3     1287.79     1226.73     71.40 o 
  11   6   3       29.64       58.36     12.62 o 
  12   6   3     1213.56     1268.50     96.17 o 
  13   6   3        0.66       59.78     15.27 o 
 -14   7   3      732.83      711.36     45.72 o 
 -13   7   3       37.05       40.62     11.09 o 
 -12   7   3      368.53      380.07     39.18 o 
 -11   7   3        0.84       25.35     14.66 o 
 -10   7   3      480.25      466.12     27.70 o 
  -9   7   3       92.25       85.62     11.46 o 
  -8   7   3     2542.07     2694.88     57.17 o 
  -7   7   3      103.69       80.31      7.49 o 
  -6   7   3     9628.89    10938.84    273.96 o 
  -5   7   3       11.67       27.43      6.79 o 
  -4   7   3     5519.57     5624.60    137.06 o 
  -3   7   3     1427.27     1360.89     30.77 o 
  -2   7   3     1918.67     1884.68     35.12 o 
  -1   7   3     2698.26     2621.11     46.23 o 
   0   7   3    14516.96    14866.92    217.74 o 
   1   7   3     3174.39     3070.66     47.86 o 
   2   7   3     2848.60     2969.59     46.33 o 
   3   7   3      800.36      701.70     16.77 o 
   4   7   3      825.48      933.78     38.84 o 
   5   7   3      446.13      444.46     35.93 o 
   6   7   3      435.94      384.30     58.96 o 
   7   7   3      747.25      794.80     48.39 o 
   8   7   3     1633.26     1902.48     76.47 o 
   9   7   3        7.44       35.66      9.00 o 
  10   7   3     1356.02     1436.92     64.03 o 
  11   7   3      166.71      166.15     20.68 o 
  12   7   3       28.58       66.53     16.00 o 
 -14   8   3       70.26       42.90     12.59 o 
 -13   8   3      830.74      871.55     55.69 o 
 -12   8   3      547.09      597.78     39.54 o 
 -11   8   3      301.56      283.80     36.07 o 
 -10   8   3     1682.90     1655.52     84.55 o 
  -9   8   3       50.20       40.37      5.37 o 
  -8   8   3      803.97      704.29     33.51 o 
  -7   8   3     4464.30     4468.50    203.33 o 
  -6   8   3      579.86      469.28     23.08 o 
  -5   8   3     5027.44     5337.62     97.29 o 
  -4   8   3     2144.25     2015.77    109.16 o 
  -3   8   3      124.14      115.21     15.67 o 
  -2   8   3     2387.91     2677.19     51.40 o 
  -1   8   3     5921.51     6145.02    129.35 o 
   0   8   3     2588.07     2607.10     58.27 o 
   1   8   3     4894.71     4831.43     53.03 o 
   2   8   3      565.16      569.43     19.78 o 
   3   8   3      259.69      271.02     20.95 o 
   4   8   3     2578.20     2887.23     60.24 o 
   5   8   3        7.67       38.14     10.75 o 
   6   8   3     1380.45     1402.56     60.69 o 
   7   8   3     1792.33     1752.99     72.75 o 
   8   8   3       13.92       60.50     11.76 o 
   9   8   3     1175.65     1224.55     87.79 o 
  10   8   3      224.45      243.61     34.68 o 
  11   8   3      147.93      115.98     21.55 o 
  12   8   3      124.08      117.62     20.28 o 
 -14   9   3        7.29       25.13     11.90 o 
 -13   9   3       91.33       63.37     15.92 o 
 -12   9   3       10.43       76.05     28.37 o 
 -11   9   3     1186.84     1285.47     79.81 o 
 -10   9   3       76.19       74.19     12.85 o 
  -9   9   3     2183.94     2195.67     95.28 o 
  -8   9   3       60.22       66.37     12.46 o 
  -7   9   3      235.91      146.47     16.64 o 
  -6   9   3      575.75      464.33     24.48 o 
  -5   9   3     2321.48     2071.36    116.60 o 
  -4   9   3      946.90      901.96     37.53 o 
  -3   9   3     1594.57     1806.93     50.80 o 
  -2   9   3      112.16       61.58      5.38 o 
  -1   9   3     3132.05     3448.81     98.84 o 
   0   9   3      647.35      596.61     19.62 o 
   1   9   3      877.95      747.23     34.72 o 
   2   9   3      191.48      222.59     15.42 o 
   3   9   3     3035.92     3201.63     62.26 o 
   4   9   3      268.65      254.84     35.60 o 
   5   9   3     6437.20     7240.44    182.79 o 
   6   9   3      212.46      244.54     21.90 o 
   7   9   3      492.50      526.16     35.31 o 
   8   9   3      225.06      234.79     23.48 o 
   9   9   3      718.22      796.43     71.04 o 
  10   9   3        4.60       32.61     21.90 o 
  11   9   3     1067.89     1090.85     52.76 o 
  12   9   3        4.07       39.87     13.17 o 
 -13  10   3      416.34      439.56     38.40 o 
 -12  10   3      263.75      264.20     57.80 o 
 -11  10   3       70.71       73.62     13.30 o 
 -10  10   3      369.64      390.80     41.34 o 
  -9  10   3       35.93       45.82     11.23 o 
  -8  10   3      653.06      616.81     40.54 o 
  -7  10   3     1743.56     1745.35     97.96 o 
  -6  10   3       22.14       34.03     10.18 o 
  -5  10   3     1734.16     1836.51     54.37 o 
  -4  10   3      155.85      132.87     10.89 o 
  -3  10   3      294.03      247.65     16.80 o 
  -2  10   3     1469.85     1465.45     41.52 o 
  -1  10   3      474.79      450.95     29.58 o 
   0  10   3     3609.16     3950.66     59.13 o 
   1  10   3     4856.56     5521.15    135.44 o 
   2  10   3      198.68      110.07      9.46 o 
   3  10   3      584.70      530.97     25.13 o 
   4  10   3     6057.05     6699.89    165.83 o 
   5  10   3       18.63       41.56     12.99 o 
   6  10   3     2971.56     3223.48     87.10 o 
   7  10   3      495.21      512.29     37.72 o 
   8  10   3      143.57      125.27     16.44 o 
   9  10   3      949.51     1031.02     61.73 o 
  10  10   3      903.55      872.73     62.97 o 
  11  10   3       27.79       62.99     12.33 o 
 -12  11   3      477.26      483.79     35.58 o 
 -11  11   3       99.85      113.40     18.70 o 
 -10  11   3      425.00      417.09     29.04 o 
  -9  11   3       45.03       60.81     11.65 o 
  -8  11   3      706.07      617.72     44.61 o 
  -7  11   3      346.35      286.91     21.87 o 
  -6  11   3     1905.69     1976.85     45.81 o 
  -5  11   3      157.73       94.82      9.01 o 
  -4  11   3      397.09      379.80     19.44 o 
  -3  11   3      264.71      233.45     18.62 o 
  -2  11   3      244.08      146.63     14.46 o 
  -1  11   3        2.34       16.17      5.88 o 
   0  11   3     4890.62     5241.27    131.08 o 
   1  11   3      688.44      647.11     28.32 o 
   2  11   3     2280.10     2648.85    103.84 o 
   3  11   3       11.21       22.82      8.07 o 
   4  11   3      437.45      359.80     28.55 o 
   5  11   3      453.65      416.91     28.50 o 
   6  11   3      396.76      422.17     54.62 o 
   7  11   3       59.32       60.07     11.12 o 
   8  11   3     1340.76     1437.05     78.82 o 
   9  11   3       83.74      113.03     20.70 o 
  10  11   3      329.51      335.40     30.58 o 
 -12  12   3      259.71      224.94     30.68 o 
 -11  12   3      102.46       70.83     21.12 o 
 -10  12   3      721.79      558.59     59.00 o 
  -9  12   3       53.11       43.78      9.29 o 
  -8  12   3     1160.24     1228.10     81.67 o 
  -7  12   3     1472.61     1461.22    100.87 o 
  -6  12   3       19.58       41.36      8.73 o 
  -5  12   3     1601.99     1687.10     59.30 o 
  -4  12   3     2883.26     3083.94     70.83 o 
  -3  12   3       36.29       58.31      7.98 o 
  -2  12   3     3261.55     3348.28    129.95 o 
  -1  12   3     1108.25     1036.66     34.56 o 
   0  12   3        9.31       18.72      3.84 o 
   1  12   3      845.83      848.57     35.36 o 
   2  12   3      265.19      227.37     26.41 o 
   3  12   3       83.46       66.34      8.50 o 
   4  12   3      123.79       62.84     20.26 o 
   5  12   3        1.56       24.79      9.34 o 
   6  12   3      424.63      450.89     37.47 o 
   7  12   3      350.23      351.50     29.85 o 
   8  12   3      148.04      141.54     19.70 o 
   9  12   3      320.34      334.96     31.66 o 
  10  12   3       70.64       67.56     11.58 o 
 -11  13   3      227.73      236.56     32.53 o 
 -10  13   3       13.74       41.83     13.23 o 
  -9  13   3      632.54      620.00    106.54 o 
  -8  13   3        0.86       44.71     12.90 o 
  -7  13   3      667.40      630.95     67.22 o 
  -6  13   3       17.49       27.93      7.50 o 
  -5  13   3      352.62      328.47     21.32 o 
  -4  13   3       88.03       65.43     11.44 o 
  -3  13   3     3940.13     4047.26    113.03 o 
  -2  13   3       50.30       74.83     11.22 o 
  -1  13   3     1656.64     1599.23    150.50 o 
   0  13   3        8.97       21.08      6.21 o 
   1  13   3        6.08       13.72      7.55 o 
   2  13   3       94.81       67.27     10.22 o 
   3  13   3      531.49      538.90     33.95 o 
   4  13   3        1.59       58.49     12.15 o 
   5  13   3      850.84     1024.16     59.34 o 
   6  13   3        3.67       46.95     10.07 o 
   7  13   3      219.96      228.01     26.05 o 
   8  13   3       18.83       33.19     13.30 o 
   9  13   3       15.27       25.10      7.80 o 
 -10  14   3       30.61       62.66     15.55 o 
  -9  14   3        8.63        8.64      5.28 o 
  -8  14   3      186.40      169.35     26.39 o 
  -7  14   3      932.46      968.50    103.35 o 
  -6  14   3       53.71       73.59     15.88 o 
  -5  14   3      521.90      471.22     33.07 o 
  -4  14   3      310.32      317.12     32.26 o 
  -3  14   3       26.32       38.23     11.33 o 
  -2  14   3      673.57      746.14     45.91 o 
  -1  14   3      200.06      132.87     15.63 o 
   0  14   3        0.56        8.69     14.45 o 
   1  14   3     2375.24     2305.81    228.19 o 
   2  14   3       46.01       52.52     12.21 o 
   3  14   3     1680.87     1506.13     58.42 o 
   4  14   3      304.65      238.80     30.05 o 
   5  14   3        3.26       36.24      9.64 o 
   6  14   3      192.14      159.16     21.07 o 
   7  14   3      419.03      484.10     30.62 o 
   8  14   3        0.75       33.58      7.58 o 
  -9  15   3       78.95       80.27     17.48 o 
  -8  15   3      335.91      347.04     83.57 o 
  -7  15   3       12.76       29.52     10.17 o 
  -6  15   3      631.27      691.03     47.36 o 
  -5  15   3       43.21       54.82     16.53 o 
  -4  15   3      169.33      156.95     19.69 o 
  -3  15   3        3.92        7.71      4.84 o 
  -2  15   3        6.10       27.73      6.62 o 
  -1  15   3       78.23       71.35     19.87 o 
   0  15   3      633.38      692.47     43.01 o 
   1  15   3       32.82       51.63     10.56 o 
   2  15   3     1036.85     1090.44     59.97 o 
   3  15   3       26.63       36.44     10.95 o 
   4  15   3      166.51      148.96     38.12 o 
   5  15   3      124.80      104.13     17.58 o 
   6  15   3      277.42      278.28     28.64 o 
   7  15   3        8.75       38.59     10.55 o 
  -7  16   3       72.40       47.00     11.49 o 
  -6  16   3       50.90       38.23     10.85 o 
  -5  16   3        4.12       22.97     15.71 o 
  -4  16   3      483.90      384.83     37.22 o 
  -3  16   3        6.39       46.30      9.74 o 
  -2  16   3      604.87      624.94     70.17 o 
  -1  16   3        2.12       35.70      8.44 o 
   0  16   3      100.08       78.02     12.88 o 
   1  16   3       99.96       77.66     11.74 o 
   2  16   3        7.35       36.23     15.95 o 
   3  16   3      131.58      112.62     30.06 o 
   4  16   3      432.27      369.71     41.94 o 
   5  16   3        2.73       43.95     15.39 o 
  -5  17   3       69.66       54.71     12.09 o 
  -4  17   3       31.17       33.04     12.44 o 
  -3  17   3      343.31      312.36     41.63 o 
  -2  17   3       49.03       45.76     10.23 o 
  -1  17   3      136.40      125.51     17.76 o 
   0  17   3       64.19       39.51     10.35 o 
   1  17   3       21.25       41.47     11.56 o 
   2  17   3       19.83       35.68     10.32 o 
   3  17   3       61.58       47.73     11.17 o 
 -16   0   4      552.66      511.69     56.36 o 
 -14   0   4       34.99       31.74     21.93 o 
 -12   0   4     1323.48     1308.35     87.88 o 
 -10   0   4     1495.67     1497.28     80.62 o 
  -8   0   4     2749.71     2772.36     76.06 o 
  -6   0   4    20461.47    21985.04    948.66 o 
  -4   0   4       69.62       75.15      6.68 o 
  -2   0   4     3883.79     3756.94     94.87 o 
   0   0   4     1146.12     1021.36     26.84 o 
   2   0   4     2230.09     2284.41     46.13 o 
   4   0   4     8567.31     8643.76    145.04 o 
   6   0   4     7394.73     7843.68    145.57 o 
   8   0   4     4886.59     4753.24    552.14 o 
  10   0   4       53.56       50.46     22.73 o 
  12   0   4     2068.44     1858.00    124.94 o 
 -16   1   4       38.80       50.11     10.42 o 
 -15   1   4      272.05      214.50     22.67 o 
 -14   1   4      251.98      235.35     19.72 o 
 -13   1   4       89.90       79.53     19.52 o 
 -12   1   4     3703.19     4038.73     84.21 o 
 -11   1   4       98.99      107.55     11.90 o 
 -10   1   4     1182.33     1120.96     42.10 o 
  -9   1   4      951.56     1057.57     37.93 o 
  -8   1   4      711.88      756.10     25.28 o 
  -7   1   4    15800.07    18153.38    171.86 o 
  -6   1   4    12908.30    14352.86    328.01 o 
  -5   1   4     3299.50     3195.81     61.56 o 
  -4   1   4    10617.40    10858.37     64.83 o 
  -3   1   4    16122.91    17205.27    142.89 o 
  -2   1   4     5738.19     5768.18     73.93 o 
  -1   1   4    23453.11    23996.24    249.17 o 
   0   1   4      842.24      782.91     11.94 o 
   1   1   4      375.69      334.56      7.83 o 
   2   1   4    16401.56    15835.32    113.03 o 
   3   1   4      347.91      295.02     12.32 o 
   4   1   4     6582.99     7066.18     72.82 o 
   5   1   4      165.72      125.81      7.12 o 
   6   1   4     1104.45     1026.77     58.21 o 
   7   1   4     1403.23     1318.82     41.93 o 
   8   1   4      155.70      114.30     27.83 o 
   9   1   4     1794.47     1910.84    104.14 o 
  10   1   4     1184.87     1122.02     70.74 o 
  11   1   4       37.35       47.29      8.42 o 
  12   1   4       86.87       75.20     21.75 o 
  13   1   4     1117.14     1129.62    115.33 o 
 -16   2   4       20.67       42.79     10.09 o 
 -15   2   4        7.00       35.08     15.54 o 
 -14   2   4       89.05       99.55     14.00 o 
 -13   2   4     3127.22     3099.60     93.05 o 
 -12   2   4      154.61      139.81     13.29 o 
 -11   2   4     4162.61     4343.19     89.48 o 
 -10   2   4       75.18       92.28     22.97 o 
  -9   2   4     2068.69     2028.56     55.61 o 
  -8   2   4      431.59      395.33     27.40 o 
  -7   2   4     5750.97     6144.01    159.55 o 
  -6   2   4      288.40      293.06     13.40 o 
  -5   2   4    13985.57    14162.94    130.63 o 
  -4   2   4       17.43       29.98      5.86 o 
  -3   2   4      181.50      152.57      6.23 o 
  -2   2   4     1475.46     1381.24     36.93 o 
  -1   2   4     4666.87     4552.53     38.53 o 
   0   2   4     3866.10     4314.74     43.03 o 
   1   2   4     3491.45     3586.96     30.62 o 
   2   2   4      604.88      557.14     12.18 o 
   3   2   4    12665.80    12782.68    179.60 o 
   4   2   4      330.67      227.79     14.51 o 
   5   2   4     2810.15     2581.74     63.27 o 
   6   2   4       16.20       23.35      7.39 o 
   7   2   4       73.92       49.66     12.44 o 
   8   2   4      171.10      136.44     12.49 o 
   9   2   4     2242.79     2236.48     95.07 o 
  10   2   4       24.71       48.38     11.00 o 
  11   2   4     1966.65     1761.11    116.48 o 
  12   2   4       88.79       71.97     15.14 o 
  13   2   4       12.44       34.13      8.12 o 
 -16   3   4       53.82       61.12     11.21 o 
 -15   3   4     1025.77     1019.43     72.59 o 
 -14   3   4      118.74       84.21     11.01 o 
 -13   3   4     1111.33     1056.18     50.92 o 
 -12   3   4     1992.27     2142.46     74.19 o 
 -11   3   4     2770.25     3020.86    112.06 o 
 -10   3   4       42.75       59.09      9.41 o 
  -9   3   4     7126.30     7952.43    132.39 o 
  -8   3   4      292.92      302.97     28.14 o 
  -7   3   4     4074.70     4245.18    137.62 o 
  -6   3   4     5607.33     6041.13    105.24 o 
  -5   3   4       28.50       41.39      6.63 o 
  -4   3   4      885.99      702.62      9.95 o 
  -3   3   4      124.64      161.35      6.14 o 
  -2   3   4      831.60      808.44     25.20 o 
  -1   3   4     3013.33     3304.31     45.98 o 
   0   3   4     1595.43     1471.91     14.78 o 
   2   3   4    10975.54    10749.87     86.64 o 
   3   3   4        3.00       19.39      7.76 o 
   4   3   4     3852.46     3738.76     62.99 o 
   5   3   4     7173.55     7152.31    141.52 o 
   6   3   4       65.40       67.30      6.29 o 
   7   3   4     4547.85     4348.91    132.00 o 
   8   3   4     1134.49     1053.15     39.60 o 
   9   3   4      186.85      195.45     18.41 o 
  10   3   4     1310.08     1148.22     56.14 o 
  11   3   4      386.58      374.63     30.36 o 
  12   3   4       31.65       60.77     15.98 o 
  13   3   4      198.44      246.19     33.88 o 
 -15   4   4       41.18       93.69     14.77 o 
 -14   4   4     1166.22     1094.51     56.83 o 
 -13   4   4       34.51       59.09      9.57 o 
 -12   4   4      284.60      274.42     19.76 o 
 -11   4   4      238.16      212.52     17.53 o 
 -10   4   4     2352.05     2303.75     47.69 o 
  -9   4   4      178.34      169.24     17.77 o 
  -8   4   4     2990.08     3017.52     63.75 o 
  -7   4   4     2219.34     2056.46     50.17 o 
  -6   4   4     7688.88     7875.73    119.39 o 
  -5   4   4     1193.90     1333.52     36.33 o 
  -4   4   4      651.81      613.02     11.91 o 
  -3   4   4      354.42      303.60     12.75 o 
  -2   4   4     6861.05     6638.99    128.13 o 
  -1   4   4        3.94       40.88      6.69 o 
   0   4   4     5093.95     5083.46    107.22 o 
   1   4   4       82.10       88.88      5.07 o 
   2   4   4     1608.25     1359.06     19.99 o 
   3   4   4     1542.80     1678.39     50.05 o 
   4   4   4     9176.28     9736.31    250.78 o 
   5   4   4      199.21      165.31     11.55 o 
   6   4   4     7784.05     8393.60    301.73 o 
   7   4   4       13.39       23.32      8.25 o 
   8   4   4     1070.74     1038.34     82.66 o 
   9   4   4      337.15      325.73     22.20 o 
  10   4   4      117.58      127.03     16.13 o 
  11   4   4      751.00      703.27     52.04 o 
  12   4   4      696.01      684.49     49.36 o 
  13   4   4        5.52       33.12      9.30 o 
 -15   5   4      310.67      252.39     26.14 o 
 -14   5   4      416.01      418.76     34.25 o 
 -13   5   4        1.32       42.73     12.09 o 
 -12   5   4     2437.28     2562.72    148.24 o 
 -11   5   4     2199.74     2180.29     72.76 o 
 -10   5   4      466.35      485.27     29.81 o 
  -9   5   4     1050.29      962.93     34.23 o 
  -8   5   4      659.12      611.94     26.76 o 
  -7   5   4      881.11      863.11     29.84 o 
  -6   5   4     9412.07    10225.57    226.61 o 
  -5   5   4       15.36       38.46      6.83 o 
  -4   5   4    11727.73    11598.16    407.98 o 
  -3   5   4      261.77      195.35     11.87 o 
  -2   5   4        7.99       27.47      4.35 o 
  -1   5   4     7137.32     7276.31     51.15 o 
   0   5   4     1241.18     1199.89     18.96 o 
   1   5   4     2090.59     2117.27     29.82 o 
   2   5   4     9358.27     9661.92     87.92 o 
   3   5   4       31.21       15.76      4.72 o 
   4   5   4     3644.21     4035.10    111.87 o 
   5   5   4     4792.18     4674.21    141.65 o 
   6   5   4      380.58      336.93     25.16 o 
   7   5   4     2531.61     2423.92    114.07 o 
   8   5   4      123.65      143.53     22.70 o 
   9   5   4       26.44       45.57     11.02 o 
  10   5   4     2343.96     2485.59    118.94 o 
  11   5   4       73.61       85.81     15.64 o 
  12   5   4      413.56      409.37     33.94 o 
  13   5   4       92.07      110.43     69.70 o 
 -15   6   4      112.54      114.12     25.05 o 
 -14   6   4       79.22       82.24     23.73 o 
 -13   6   4     2024.52     2056.61    166.74 o 
 -12   6   4       25.66       48.69      9.38 o 
 -11   6   4      642.74      606.90     37.66 o 
 -10   6   4      223.72      198.12     17.93 o 
  -9   6   4     1132.97     1008.21     35.75 o 
  -8   6   4      950.28      928.31     45.84 o 
  -7   6   4     1204.54     1169.58     42.95 o 
  -6   6   4     1537.88     1553.87     51.65 o 
  -5   6   4    18846.04    16675.82   1511.03 o 
  -4   6   4      361.71      361.54     16.04 o 
  -3   6   4     4300.17     4210.05    157.55 o 
  -2   6   4     3365.48     3827.05     75.09 o 
  -1   6   4      386.76      278.14     14.75 o 
   0   6   4     3025.35     3085.98     60.29 o 
   1   6   4     2874.75     2724.89     42.30 o 
   2   6   4      193.54      154.50      7.31 o 
   3   6   4     3497.64     3605.41     65.80 o 
   4   6   4      688.24      683.44     39.20 o 
   5   6   4     1908.90     1902.14     61.25 o 
   6   6   4       68.65       63.95     11.11 o 
   7   6   4        0.66        9.74     10.64 o 
   8   6   4      185.35      175.60     30.22 o 
   9   6   4     1296.64     1492.61     70.74 o 
  10   6   4       86.84       83.25     14.06 o 
  11   6   4     1661.97     1595.84    125.14 o 
  12   6   4       80.51       76.08     13.46 o 
 -15   7   4      386.85      406.86     46.08 o 
 -14   7   4       78.39       71.63     14.15 o 
 -13   7   4      271.37      302.82     33.33 o 
 -12   7   4       49.74       71.01     12.95 o 
 -11   7   4      854.64      841.56     54.76 o 
 -10   7   4       17.24       27.99     12.02 o 
  -9   7   4     1786.36     1763.46     49.89 o 
  -8   7   4       12.09       28.88     11.32 o 
  -7   7   4     7885.72     8385.83    228.03 o 
  -6   7   4     2785.16     2451.19    116.32 o 
  -5   7   4        6.32       21.67      6.75 o 
  -4   7   4     1933.39     1770.04     40.86 o 
  -3   7   4     8104.60     9183.41    204.09 o 
  -2   7   4     1689.65     1866.45     46.39 o 
  -1   7   4     8956.12    10025.78    112.95 o 
   0   7   4     6337.85     6429.75     59.04 o 
   1   7   4      990.52      886.79     23.12 o 
   2   7   4      974.00     1023.75     31.68 o 
   3   7   4      412.16      362.54     25.34 o 
   4   7   4      375.16      409.12     46.19 o 
   5   7   4     1275.16     1270.59     50.04 o 
   6   7   4      897.53      961.58     42.90 o 
   7   7   4     2984.14     3298.06     85.00 o 
   8   7   4        0.64       31.32     11.68 o 
   9   7   4      755.36      779.74     50.55 o 
  10   7   4      532.10      613.06     42.50 o 
  11   7   4      400.63      392.33     37.00 o 
  12   7   4       83.36      111.87     24.15 o 
 -14   8   4      509.90      498.87     43.98 o 
 -13   8   4      534.11      469.05     40.98 o 
 -12   8   4        0.38       43.37     10.02 o 
 -11   8   4      253.16      249.90     24.51 o 
 -10   8   4      882.02      879.32     61.26 o 
  -9   8   4        2.52       41.50      6.82 o 
  -8   8   4     3673.14     3412.81    185.23 o 
  -7   8   4       43.27       49.57      6.48 o 
  -6   8   4     2422.56     2312.55     62.60 o 
  -5   8   4     2679.86     2867.32     59.14 o 
  -4   8   4      350.51      353.48     29.39 o 
  -3   8   4     1536.16     1825.17     45.98 o 
  -2   8   4    10199.55    11490.69    178.63 o 
  -1   8   4     1110.43      971.83    109.42 o 
   0   8   4     3772.13     3562.58     69.60 o 
   1   8   4        5.96       22.12      4.33 o 
   2   8   4      355.41      363.71     20.87 o 
   3   8   4     4881.69     5285.99    115.86 o 
   4   8   4      617.81      595.99     28.17 o 
   5   8   4      764.41      732.37     43.69 o 
   6   8   4     2072.72     2276.77     57.76 o 
   7   8   4      155.26      137.52     15.35 o 
   8   8   4      567.25      529.50     41.01 o 
   9   8   4      277.96      294.44     31.42 o 
  10   8   4       36.72       41.66     10.52 o 
  11   8   4       90.80       37.17     16.05 o 
 -14   9   4      402.19      305.46     62.34 o 
 -13   9   4       21.19       39.90     10.49 o 
 -12   9   4     2198.40     2127.25    176.82 o 
 -11   9   4       51.25       74.71     12.53 o 
 -10   9   4       60.73       61.95     10.79 o 
  -9   9   4      362.94      338.91     20.20 o 
  -8   9   4       59.36       57.69      8.08 o 
  -7   9   4      122.10       83.81      9.77 o 
  -6   9   4     2908.17     2971.71     90.13 o 
  -5   9   4      150.04      136.16      9.90 o 
  -4   9   4     1433.78     1611.12     44.05 o 
  -3   9   4      144.48      171.39     15.54 o 
  -2   9   4      744.92      660.32     31.98 o 
  -1   9   4     1251.05     1302.72     67.93 o 
   0   9   4      445.80      432.75     29.53 o 
   1   9   4      576.52      530.72     19.22 o 
   2   9   4     4244.04     4630.75     93.83 o 
   3   9   4      153.65      104.89     14.25 o 
   4   9   4     4563.36     4751.85    213.66 o 
   5   9   4      194.64      152.09     17.74 o 
   6   9   4       50.08       53.26     11.46 o 
   7   9   4      578.07      537.18     42.83 o 
   8   9   4     2396.51     2616.89     95.26 o 
   9   9   4        0.69       48.96     13.50 o 
  10   9   4      986.60      982.08     88.46 o 
  11   9   4        6.27       28.70      9.09 o 
 -13  10   4      788.13      761.69     98.04 o 
 -12  10   4       50.66       62.78     12.73 o 
 -11  10   4      579.89      583.39     43.36 o 
 -10  10   4        0.91       29.07     10.61 o 
  -9  10   4        0.78       14.71      6.61 o 
  -8  10   4     1065.19     1066.33     45.04 o 
  -7  10   4      373.35      406.17     37.61 o 
  -6  10   4     1104.37     1060.42     62.14 o 
  -5  10   4      770.59      686.96     41.76 o 
  -4  10   4      112.74       84.46      9.15 o 
  -3  10   4      482.61      543.47     25.54 o 
  -2  10   4     1112.81     1123.48     51.42 o 
  -1  10   4       83.72       72.25     16.60 o 
   0  10   4     2371.60     2542.08     62.38 o 
   1  10   4      901.13      930.88     32.41 o 
   2  10   4      408.90      320.44     19.42 o 
   3  10   4     3222.56     3542.01    102.98 o 
   4  10   4      288.66      234.24     18.78 o 
   5  10   4      727.78      674.42     43.36 o 
   6  10   4     1078.39     1124.66     56.27 o 
   7  10   4      639.73      735.74     45.09 o 
   8  10   4      242.78      216.68     22.16 o 
   9  10   4      749.89      772.25     47.78 o 
  10  10   4        9.28       32.86     10.68 o 
 -13  11   4      143.53       92.73     47.69 o 
 -12  11   4      105.95       77.49     18.01 o 
 -11  11   4      173.30      147.29     28.70 o 
 -10  11   4        0.08       23.75     14.93 o 
  -9  11   4      286.45      249.08     26.09 o 
  -8  11   4      471.91      398.38     37.64 o 
  -7  11   4     1322.09     1227.32     53.80 o 
  -6  11   4      106.98       94.71     11.20 o 
  -5  11   4        5.80       10.62      3.54 o 
  -4  11   4       67.43       54.48     11.39 o 
  -3  11   4     2050.63     2290.57     58.15 o 
  -2  11   4       15.86       34.56     17.90 o 
  -1  11   4     4176.22     4462.20    163.16 o 
   0  11   4      512.58      525.10     27.36 o 
   1  11   4     1055.60     1130.71     44.74 o 
   2  11   4      143.69       93.74     10.35 o 
   3  11   4      303.48      249.92     29.25 o 
   4  11   4      654.06      608.96     39.12 o 
   5  11   4     1727.67     1883.49     65.61 o 
   6  11   4       22.57       24.58     12.96 o 
   7  11   4     1252.70     1407.79     74.89 o 
   8  11   4        1.28       45.99     28.03 o 
   9  11   4       31.60       44.70      9.42 o 
  10  11   4        0.88       42.10      9.12 o 
 -12  12   4        3.09       41.65     15.87 o 
 -11  12   4      336.56      390.09     45.77 o 
 -10  12   4      283.72      287.98     61.08 o 
  -9  12   4      268.49      295.30     67.38 o 
  -8  12   4     1106.35     1070.11     58.53 o 
  -7  12   4      118.44      111.17     24.93 o 
  -6  12   4      520.56      441.48     24.36 o 
  -5  12   4     2573.36     2696.52    166.43 o 
  -4  12   4       54.14       33.24     13.03 o 
  -3  12   4     1711.16     1913.07     63.56 o 
  -2  12   4     1575.45     1620.12     79.96 o 
  -1  12   4      195.08      167.38     21.22 o 
   0  12   4      737.61      731.10     50.08 o 
   1  12   4      628.67      742.68     47.14 o 
   2  12   4       75.43       51.39      9.30 o 
   3  12   4       87.53       54.56      6.73 o 
   4  12   4      140.48      148.93     23.37 o 
   5  12   4      318.39      300.20     30.98 o 
   6  12   4      339.98      324.32     24.67 o 
   7  12   4        0.23       40.56     19.18 o 
   8  12   4      245.86      184.20     22.99 o 
   9  12   4      338.18      380.67     36.50 o 
 -11  13   4        4.98       43.37     13.14 o 
 -10  13   4      240.20      270.69     31.41 o 
  -9  13   4        3.12       45.84     12.61 o 
  -8  13   4       17.12        4.12     11.40 o 
  -7  13   4       33.41       55.32     10.94 o 
  -6  13   4     1415.10     1442.46     92.56 o 
  -5  13   4       63.97       72.91     12.55 o 
  -4  13   4     3099.40     3348.03    116.70 o 
  -3  13   4        0.78       27.14     14.69 o 
  -2  13   4      305.78      286.54     23.92 o 
  -1  13   4       50.08       41.08      5.38 o 
   0  13   4     1254.07     1297.84     73.70 o 
   1  13   4        0.97       28.01      6.54 o 
   2  13   4      484.03      512.80     29.16 o 
   3  13   4        0.80       45.87      8.14 o 
   4  13   4      258.46      284.20     39.36 o 
   5  13   4       48.60       70.79     15.23 o 
   6  13   4       67.98       64.02     11.49 o 
   7  13   4        8.52       37.18     17.63 o 
   8  13   4      217.16      210.29     22.94 o 
 -10  14   4       51.47       59.01     13.74 o 
  -9  14   4        6.31       14.86     23.76 o 
  -8  14   4      313.79      269.79     50.64 o 
  -7  14   4        2.33       39.85     12.94 o 
  -6  14   4      155.96       98.11     21.91 o 
  -5  14   4      374.28      395.59     34.34 o 
  -4  14   4       88.84       95.62     19.30 o 
  -3  14   4      233.04      225.74     24.43 o 
  -2  14   4      491.09      487.74     47.81 o 
  -1  14   4      112.46       99.86     20.52 o 
   0  14   4     1632.73     1756.89    114.81 o 
   1  14   4      224.10      241.52     25.65 o 
   2  14   4      823.67      816.73     47.63 o 
   3  14   4      105.42       65.36     11.00 o 
   4  14   4      127.93      132.76     40.84 o 
   5  14   4       61.11       67.18     12.44 o 
   6  14   4      667.88      703.40     41.06 o 
   7  14   4        2.61       16.41     11.51 o 
  -9  15   4      167.35      140.15     39.63 o 
  -8  15   4       13.39       13.71     20.10 o 
  -7  15   4      425.16      439.44     73.12 o 
  -6  15   4       19.55       24.57     19.30 o 
  -5  15   4        8.79       28.56     18.72 o 
  -4  15   4        0.58       20.89      6.71 o 
  -3  15   4      258.52      255.60     22.49 o 
  -2  15   4      110.22       79.32     16.57 o 
  -1  15   4      556.06      601.35     35.79 o 
   0  15   4        5.88       26.52     16.96 o 
   1  15   4      693.47      746.57     43.34 o 
   2  15   4      168.00       85.04     18.62 o 
   3  15   4       38.61       33.36     18.34 o 
   4  15   4      140.94      120.47     26.00 o 
   5  15   4      599.52      582.17     43.08 o 
   6  15   4       11.38       32.43     10.76 o 
  -7  16   4      131.90       76.73     33.25 o 
  -6  16   4        0.08       22.74     10.37 o 
  -5  16   4      412.30      295.18     35.27 o 
  -4  16   4        3.38       33.29      7.77 o 
  -3  16   4      350.22      340.04     30.49 o 
  -2  16   4        5.19       23.92      8.65 o 
  -1  16   4        4.97       19.66      6.21 o 
   0  16   4      150.17      109.98     20.40 o 
   1  16   4      268.68      207.03     33.41 o 
   2  16   4       62.68       90.06     18.31 o 
   3  16   4      292.82      250.73     32.05 o 
   4  16   4       78.43       44.28     12.18 o 
  -5  17   4        0.01       16.11     24.80 o 
  -4  17   4      203.15      162.23     24.05 o 
  -3  17   4       82.73       55.33     13.37 o 
  -2  17   4       92.17       88.99     14.24 o 
  -1  17   4       76.50       85.45     14.04 o 
   0  17   4       52.09       45.77     18.90 o 
   1  17   4        4.42       26.26     12.92 o 
   2  17   4      153.32      142.54     32.14 o 
 -15   0   5        3.94       27.53     16.59 o 
 -13   0   5      932.37      861.73    120.49 o 
 -11   0   5     8529.20     9569.41    371.76 o 
  -9   0   5     5787.29     6414.33    127.15 o 
  -7   0   5     7802.22     8986.31    129.46 o 
  -5   0   5     5341.04     5191.11     48.11 o 
  -3   0   5    27775.56    25915.83    159.49 o 
  -1   0   5    25637.02    24920.17    478.48 o 
   1   0   5        5.69       15.44      5.67 o 
   3   0   5    18600.92    19652.37    361.84 o 
   5   0   5    13690.30    15266.70    412.67 o 
   7   0   5     1097.30     1092.90    118.50 o 
   9   0   5     1423.13     1274.73    180.94 o 
  11   0   5     2955.71     2941.09    761.39 o 
  13   0   5      444.11      474.47     95.21 o 
 -16   1   5       21.92       45.69      8.29 o 
 -15   1   5      369.86      331.85     27.10 o 
 -14   1   5       88.76       77.86     11.57 o 
 -13   1   5     1688.69     1755.38     63.86 o 
 -12   1   5       14.07       56.83     22.56 o 
 -11   1   5      136.61      126.15     21.04 o 
 -10   1   5     2163.28     2428.91     46.98 o 
  -9   1   5     1357.13     1435.40     42.85 o 
  -8   1   5     3558.89     3775.52    104.53 o 
  -7   1   5     3555.06     3603.24     68.92 o 
  -6   1   5      263.36      295.74     15.52 o 
  -5   1   5    24630.07    26419.43    167.81 o 
  -4   1   5    40444.79    40256.63   1616.08 o 
  -3   1   5      283.23      214.07      9.21 o 
  -2   1   5     6001.64     5127.90     63.34 o 
  -1   1   5    12589.91    11953.88    150.58 o 
   0   1   5       47.95       79.06      6.62 o 
   1   1   5    19933.58    19291.32    195.32 o 
   2   1   5      313.83      231.81     10.30 o 
   3   1   5     3521.99     3470.81     59.11 o 
   4   1   5     2519.63     2482.12     57.95 o 
   5   1   5      176.85      123.90     17.54 o 
   6   1   5     2467.94     2369.90     80.52 o 
   7   1   5      978.14      857.55     30.65 o 
   8   1   5      426.90      421.24     25.24 o 
   9   1   5      858.29      791.83     38.88 o 
  10   1   5     1009.54      860.14     85.08 o 
  11   1   5      136.24       99.33     16.16 o 
  12   1   5     1390.95     1284.47     87.66 o 
  13   1   5      136.83      149.15     27.43 o 
 -16   2   5       92.02       65.84     20.04 o 
 -15   2   5      157.16      123.25     21.68 o 
 -14   2   5     1694.16     1795.03     89.52 o 
 -13   2   5       94.97       83.02     12.54 o 
 -12   2   5     5461.82     6129.80    166.94 o 
 -11   2   5     1037.16     1019.15     40.47 o 
 -10   2   5      911.55      967.30     34.79 o 
  -9   2   5       78.02       64.67      9.55 o 
  -8   2   5     5372.62     5919.88     79.29 o 
  -7   2   5      434.26      403.05     23.41 o 
  -6   2   5    18936.88    20365.53    230.58 o 
  -5   2   5      250.54      276.99     15.66 o 
  -4   2   5     1781.62     1811.12     65.47 o 
  -3   2   5      743.57      799.14     26.23 o 
  -2   2   5    12124.20    12305.42    141.41 o 
  -1   2   5     1542.62     1424.80     25.96 o 
   0   2   5    29962.70    29996.41   1019.52 o 
   1   2   5      268.22      219.69      9.80 o 
   2   2   5     9021.37     8827.94    111.10 o 
   3   2   5      905.97      752.53     33.99 o 
   4   2   5     1117.10     1149.87     47.72 o 
   5   2   5        0.79       17.62      5.67 o 
   6   2   5     1893.70     1738.43     70.14 o 
   7   2   5       24.06       24.70      5.78 o 
   8   2   5     2046.90     2105.30    149.35 o 
   9   2   5        8.08       35.47      5.56 o 
  10   2   5      710.51      639.41     45.75 o 
  11   2   5       24.79       39.78     33.78 o 
  12   2   5      151.84      124.61     17.90 o 
 -16   3   5      442.74      407.34     46.40 o 
 -15   3   5      241.33      291.17     29.83 o 
 -14   3   5       22.02       58.13     10.87 o 
 -13   3   5      730.19      706.12     37.39 o 
 -12   3   5     2285.19     2481.12    103.82 o 
 -11   3   5      283.96      275.73     18.50 o 
 -10   3   5     2489.75     2746.98     52.19 o 
  -9   3   5      280.89      251.35     19.60 o 
  -8   3   5       55.59       62.64      8.37 o 
  -7   3   5     4161.34     3999.51    157.14 o 
  -6   3   5     1768.58     2143.63     38.33 o 
  -5   3   5     2272.30     2319.86     61.37 o 
  -4   3   5     7142.42     7061.64     61.88 o 
  -3   3   5      215.13      194.94      9.03 o 
  -1   3   5    14554.18    14814.93    187.52 o 
   0   3   5     7506.60     7692.88     91.51 o 
   1   3   5    11160.99    11112.11     91.27 o 
   2   3   5     4417.93     4330.14     52.46 o 
   3   3   5       66.18       39.08      3.40 o 
   4   3   5    16332.01    15902.29    316.94 o 
   5   3   5      625.90      545.39     25.46 o 
   6   3   5     2132.76     1965.51     67.86 o 
   7   3   5     1240.47     1080.33     57.51 o 
   8   3   5      144.98      121.54     13.83 o 
   9   3   5      314.33      257.72     22.11 o 
  10   3   5      898.26      779.86     85.55 o 
  11   3   5       85.96       83.08     14.02 o 
  12   3   5      519.60      478.64     49.85 o 
 -16   4   5        2.31       29.76     10.24 o 
 -15   4   5      387.10      398.19     30.16 o 
 -14   4   5       31.60       25.07     12.31 o 
 -13   4   5      645.54      591.94     36.76 o 
 -12   4   5      305.22      301.45     31.89 o 
 -11   4   5     6028.27     6672.17    189.25 o 
 -10   4   5        4.42       52.26      9.96 o 
  -9   4   5     3278.40     3505.58     61.57 o 
  -8   4   5        6.18       27.80     12.32 o 
  -7   4   5      222.29      298.53     18.85 o 
  -6   4   5     2098.34     2175.17     58.25 o 
  -5   4   5     3278.20     3041.20     51.61 o 
  -4   4   5       20.57       47.32      7.00 o 
  -3   4   5     7534.65     7737.03     97.25 o 
  -2   4   5      257.14      146.68      8.84 o 
  -1   4   5    17998.14    18235.65    217.61 o 
   0   4   5      183.83      119.23      6.37 o 
   1   4   5      136.57      105.00      5.84 o 
   2   4   5      775.60      687.45     16.85 o 
   3   4   5    11364.79    11752.50    108.44 o 
   4   4   5        0.81       11.48      5.13 o 
   5   4   5     9120.95     9347.39    411.89 o 
   6   4   5      181.66      137.87     12.67 o 
   7   4   5       23.40       29.83      5.85 o 
   8   4   5     1304.06     1277.63     54.35 o 
   9   4   5     1874.16     1804.73     73.01 o 
  10   4   5      808.05      809.93     48.15 o 
  11   4   5     1043.84      979.00    120.24 o 
  12   4   5        0.06       39.19      9.87 o 
 -15   5   5      390.22      339.41     30.71 o 
 -14   5   5       34.47       47.45     18.14 o 
 -13   5   5      935.28      926.77     35.40 o 
 -12   5   5      448.03      439.81     46.94 o 
 -11   5   5      156.19      131.14     15.21 o 
 -10   5   5     1146.90     1127.81     42.98 o 
  -9   5   5      137.01      107.30     11.63 o 
  -8   5   5       71.36       93.96      9.70 o 
  -7   5   5     3739.62     3758.64     76.06 o 
  -6   5   5       10.70       38.92      7.50 o 
  -5   5   5    12911.71    13690.83    253.96 o 
  -4   5   5      550.52      571.20     18.88 o 
  -3   5   5     2249.79     2159.09     51.60 o 
  -2   5   5     7322.00     7728.89    102.17 o 
  -1   5   5     9120.66     8618.59    154.11 o 
   0   5   5     1282.69     1274.65     19.08 o 
   1   5   5     7754.47     8277.91    121.44 o 
   2   5   5     1543.27     1396.96     31.95 o 
   3   5   5     1789.80     1947.60     36.96 o 
   4   5   5     6818.79     6950.72     98.68 o 
   5   5   5      178.88      123.47      8.98 o 
   6   5   5      596.17      551.17     23.64 o 
   7   5   5     2055.73     1832.91    120.93 o 
   8   5   5      313.22      317.21     38.08 o 
   9   5   5     1778.84     1680.30     96.82 o 
  10   5   5       85.75       87.92     14.88 o 
  11   5   5       76.50       75.43     13.47 o 
  12   5   5       15.95       24.86     12.96 o 
 -15   6   5       38.93       57.83     12.39 o 
 -14   6   5      755.17      760.18     51.37 o 
 -13   6   5      115.38       97.47     15.83 o 
 -12   6   5      788.77      806.05     44.28 o 
 -11   6   5      250.21      222.55     16.46 o 
 -10   6   5        6.99       21.95      5.25 o 
  -9   6   5       92.85       86.04     10.08 o 
  -8   6   5     3383.71     3245.00    112.16 o 
  -7   6   5      333.61      265.78     18.23 o 
  -6   6   5    15340.08    16754.38    346.47 o 
  -5   6   5     1936.23     1890.41     52.99 o 
  -4   6   5     2696.13     2670.67     60.40 o 
  -3   6   5     3069.87     3306.96     73.61 o 
  -2   6   5     5626.52     5066.87    137.85 o 
  -1   6   5      918.81      705.90     57.31 o 
   0   6   5     8792.05     8839.21     68.64 o 
   1   6   5      806.19      738.04     23.64 o 
   2   6   5     1585.24     1444.10     27.86 o 
   3   6   5     1868.34     1922.67     36.20 o 
   4   6   5       97.07       61.94      9.70 o 
   5   6   5        6.08       21.26      5.41 o 
   6   6   5      790.74      740.69     65.48 o 
   7   6   5      283.53      228.52     20.73 o 
   8   6   5     1318.51     1316.54     67.33 o 
   9   6   5        8.77       50.02     12.53 o 
  10   6   5      622.92      643.23     50.09 o 
  11   6   5      213.60      265.40     27.26 o 
  12   6   5      103.18      111.39     19.43 o 
 -15   7   5       17.69       27.85      8.80 o 
 -14   7   5       10.03       45.62      9.95 o 
 -13   7   5       36.23       64.04     13.10 o 
 -12   7   5      846.16      787.36     59.12 o 
 -11   7   5      290.40      252.32     25.39 o 
 -10   7   5     2496.81     2597.89    143.09 o 
  -9   7   5        0.11       21.66      6.61 o 
  -8   7   5     1536.88     1499.94     70.22 o 
  -7   7   5     2025.22     1843.26     71.19 o 
  -6   7   5      883.38      737.62     24.97 o 
  -5   7   5      665.51      721.68     26.51 o 
  -4   7   5     9865.34    10777.05    185.76 o 
  -3   7   5     1182.35     1099.29     43.97 o 
  -2   7   5     5279.27     5535.41     73.69 o 
  -1   7   5     6674.13     6891.96    237.45 o 
   0   7   5        8.91       19.87      3.43 o 
   1   7   5      462.10      414.68     23.34 o 
   2   7   5     1298.83     1152.82     32.41 o 
   3   7   5      215.75      192.59     16.04 o 
   4   7   5     3395.94     3299.08    113.33 o 
   5   7   5      345.15      309.20     20.10 o 
   6   7   5     2932.30     3192.48    144.58 o 
   7   7   5        9.26       35.11      7.94 o 
   8   7   5       12.02       27.81      8.32 o 
   9   7   5      184.88      199.90     22.33 o 
  10   7   5     1095.91     1046.94     87.34 o 
  11   7   5       64.17       89.62     28.72 o 
 -14   8   5      534.69      532.65     41.24 o 
 -13   8   5       49.35       80.65     17.12 o 
 -12   8   5      227.84      251.81     28.85 o 
 -11   8   5     1047.45      898.44     78.04 o 
 -10   8   5      452.52      465.99     35.40 o 
  -9   8   5     2031.29     2066.39    114.18 o 
  -8   8   5      968.26      877.91     66.77 o 
  -7   8   5      189.21      157.71     13.95 o 
  -6   8   5      766.97      667.63     33.86 o 
  -5   8   5     1420.02     1346.29     89.71 o 
  -4   8   5       19.08       21.21     15.60 o 
  -3   8   5     7595.58     7654.54    458.51 o 
  -2   8   5      329.84      335.76     33.97 o 
  -1   8   5     1996.40     1865.13     57.29 o 
   0   8   5     1624.00     1893.79     51.34 o 
   1   8   5     1586.08     1410.37     70.26 o 
   2   8   5     2719.20     2782.16     69.69 o 
   3   8   5     1270.32     1205.60     45.28 o 
   4   8   5      396.04      387.72     30.04 o 
   5   8   5     1165.17     1287.01     56.22 o 
   6   8   5      604.74      630.84     40.79 o 
   7   8   5       20.36       41.93     11.46 o 
   8   8   5      526.27      576.73     54.59 o 
   9   8   5      314.99      317.03     34.36 o 
  10   8   5       28.71       42.44      9.82 o 
  11   8   5      448.86      390.61     36.39 o 
 -14   9   5        2.70       29.52     13.08 o 
 -13   9   5      877.97      899.05    119.17 o 
 -12   9   5        0.34       30.79     13.19 o 
 -11   9   5        1.15       29.82      9.62 o 
 -10   9   5      570.60      507.73     32.80 o 
  -9   9   5     1300.66     1252.13     97.03 o 
  -8   9   5        9.38       40.03      9.23 o 
  -7   9   5     1238.97     1214.95     57.35 o 
  -6   9   5        0.64       47.64     10.27 o 
  -5   9   5     2047.99     1964.24     59.68 o 
  -4   9   5       56.64       51.29      9.85 o 
  -3   9   5        6.71       29.60      7.65 o 
  -2   9   5      366.55      358.50     33.20 o 
  -1   9   5     3093.18     3271.02     79.84 o 
   0   9   5       61.31       66.62     15.51 o 
   1   9   5     4642.88     5114.60     75.78 o 
   2   9   5      304.49      275.83     20.07 o 
   3   9   5     1252.54     1238.46     52.56 o 
   4   9   5      329.74      288.70     15.42 o 
   5   9   5     2523.15     2679.04     65.40 o 
   6   9   5      382.92      336.77     24.62 o 
   7   9   5     3117.47     3523.63    201.78 o 
   8   9   5       18.45       47.10     10.65 o 
   9   9   5      387.37      322.63     33.68 o 
  10   9   5      115.49      114.45     24.04 o 
 -13  10   5       45.57       46.98     14.19 o 
 -12  10   5      281.14      269.12     48.82 o 
 -11  10   5      344.78      346.87     32.63 o 
 -10  10   5      247.58      196.09     22.53 o 
  -9  10   5       21.94       52.27      9.39 o 
  -8  10   5      488.64      421.69     28.50 o 
  -7  10   5       57.66       58.45      7.90 o 
  -6  10   5      372.95      354.44     29.95 o 
  -5  10   5      605.32      531.81     35.47 o 
  -4  10   5      453.71      490.54     28.80 o 
  -3  10   5     1029.69     1018.96     64.58 o 
  -2  10   5      240.64      225.06     25.48 o 
  -1  10   5      216.84      176.74     25.54 o 
   0  10   5     2013.31     2135.74     48.40 o 
   1  10   5        7.30       25.98      4.79 o 
   2  10   5     1688.28     1819.07     65.42 o 
   3  10   5     1154.42     1214.23     60.16 o 
   4  10   5        7.09        4.52      6.67 o 
   5  10   5     1271.54     1263.37     79.37 o 
   6  10   5     1390.25     1529.22     69.45 o 
   7  10   5        6.58       12.30      9.59 o 
   8  10   5      360.23      392.99     31.64 o 
   9  10   5       48.67       74.83     12.70 o 
  10  10   5       10.13       51.93     10.58 o 
 -13  11   5       71.80       74.00     20.41 o 
 -12  11   5      398.13      292.85     33.12 o 
 -11  11   5        4.15       54.89     16.59 o 
 -10  11   5      605.44      576.97     43.90 o 
  -9  11   5      119.33      126.31     26.13 o 
  -8  11   5       97.57      102.78     11.21 o 
  -7  11   5       10.22       33.03      8.56 o 
  -6  11   5      332.01      283.91     24.08 o 
  -5  11   5        3.01       33.36     22.17 o 
  -4  11   5     3248.78     3496.56     84.76 o 
  -3  11   5      174.89      202.84     21.95 o 
  -2  11   5     2571.55     2834.53    142.55 o 
  -1  11   5        7.83       24.00     18.93 o 
   0  11   5       11.87       15.95      6.32 o 
   1  11   5      641.38      635.51     31.63 o 
   2  11   5     1182.34     1273.63     47.57 o 
   3  11   5      296.48      314.26     20.17 o 
   4  11   5     2248.15     2669.14    142.66 o 
   5  11   5        2.20       16.04     11.19 o 
   6  11   5      526.20      573.03     41.35 o 
   7  11   5        3.93       24.74      8.57 o 
   8  11   5       85.09      101.52     17.01 o 
   9  11   5       53.06       81.13     22.88 o 
 -12  12   5      155.61       92.11     19.50 o 
 -11  12   5      481.26      437.53     54.31 o 
 -10  12   5       10.67       67.05     18.41 o 
  -9  12   5      451.48      470.73     37.44 o 
  -8  12   5      469.50      418.86     50.76 o 
  -7  12   5       27.99       45.23      9.66 o 
  -6  12   5     1252.80     1301.31     67.68 o 
  -5  12   5      235.08      222.07     21.93 o 
  -4  12   5       86.77       50.63      8.03 o 
  -3  12   5     1231.89     1343.71     67.00 o 
  -2  12   5      627.62      655.34     45.59 o 
  -1  12   5      230.74      208.58     19.35 o 
   0  12   5      924.20      916.30    112.29 o 
   1  12   5      195.30      184.74     16.62 o 
   2  12   5        1.01       39.86      7.69 o 
   3  12   5      367.05      391.94     22.84 o 
   4  12   5        7.49       31.68      9.05 o 
   5  12   5      211.67      227.91     28.51 o 
   6  12   5       89.79       90.75     15.73 o 
   7  12   5      120.73       86.09     14.05 o 
   8  12   5      491.39      493.86     31.25 o 
 -11  13   5      145.24      118.40     20.74 o 
 -10  13   5        0.38       41.87     13.22 o 
  -9  13   5      495.59      484.13     52.01 o 
  -8  13   5        3.02       65.36     16.06 o 
  -7  13   5     1641.57     1689.83     84.79 o 
  -6  13   5        8.77       23.82     17.62 o 
  -5  13   5     1509.09     1478.41     54.27 o 
  -4  13   5       90.11       84.48     14.14 o 
  -3  13   5       96.38       75.99     18.40 o 
  -2  13   5      109.15      117.64     27.75 o 
  -1  13   5     1980.04     2160.03    119.94 o 
   0  13   5       38.17       85.01     15.75 o 
   1  13   5      537.15      517.38     40.23 o 
   2  13   5        8.93       19.73     12.00 o 
   3  13   5        1.39       35.68     12.98 o 
   4  13   5      113.43       85.98     13.00 o 
   5  13   5       13.65       45.15     10.39 o 
   6  13   5        0.28       49.80     10.63 o 
   7  13   5      364.54      339.75     37.51 o 
   8  13   5       14.38       68.40     13.20 o 
 -10  14   5        3.20       40.50     11.44 o 
  -9  14   5        1.28       43.85     12.95 o 
  -8  14   5      139.50      140.39     28.08 o 
  -7  14   5        0.03       35.41     24.96 o 
  -6  14   5      262.84      228.38     23.56 o 
  -5  14   5      255.80      168.59     21.74 o 
  -4  14   5      103.53      100.66     16.72 o 
  -3  14   5      689.38      678.81     51.10 o 
  -2  14   5      212.98      220.09     30.59 o 
  -1  14   5      515.37      532.67     38.06 o 
   0  14   5      662.53      757.53     59.99 o 
   1  14   5       98.58       71.32     13.00 o 
   2  14   5        8.70      103.66     50.88 o 
   3  14   5      487.20      651.44     52.30 o 
   4  14   5        1.25       21.27     10.78 o 
   5  14   5      565.15      623.04    154.62 o 
   6  14   5        1.91       19.87     16.11 o 
   7  14   5        0.28       23.21     24.16 o 
  -9  15   5       45.50       27.22     29.11 o 
  -8  15   5        8.62       47.36     13.69 o 
  -7  15   5        3.49       40.27     12.25 o 
  -6  15   5       34.84       41.37      9.20 o 
  -5  15   5        4.20       19.52      6.83 o 
  -4  15   5      435.58      419.96     43.88 o 
  -3  15   5       26.61       36.37     11.54 o 
  -2  15   5      486.22      566.26     50.61 o 
  -1  15   5        0.10       22.86      8.71 o 
   0  15   5       99.00       72.50     15.66 o 
   1  15   5      231.32      163.66     21.98 o 
   2  15   5      315.58      340.43     63.64 o 
   3  15   5       79.44       99.52     22.65 o 
   4  15   5      679.66      652.50     47.70 o 
   5  15   5       58.81       78.54     18.73 o 
  -7  16   5        9.95       47.51     13.16 o 
  -6  16   5      180.88      171.47     25.93 o 
  -5  16   5        0.38       39.02      9.76 o 
  -4  16   5       62.48       69.36     12.19 o 
  -3  16   5       36.16       30.11      8.50 o 
  -2  16   5       26.39       32.58      7.71 o 
  -1  16   5       80.65       79.83     13.29 o 
   0  16   5      509.64      424.19     26.51 o 
   1  16   5       15.28       49.36     13.71 o 
   2  16   5      105.54      115.64     21.75 o 
   3  16   5      148.35      153.36     24.13 o 
   4  16   5       46.40       54.46     14.26 o 
  -4  17   5      154.39       87.21     14.32 o 
  -3  17   5       13.39       33.69     10.08 o 
  -2  17   5       24.80       44.29      9.45 o 
  -1  17   5      231.74      200.03     27.02 o 
   0  17   5       21.53       43.48     13.36 o 
   1  17   5      310.55      238.09     40.89 o 
 -16   0   6      149.15       83.93     18.58 o 
 -14   0   6     1891.21     1879.58    127.99 o 
 -12   0   6     4676.07     5044.09    205.93 o 
 -10   0   6      963.29      917.23     54.69 o 
  -8   0   6       23.42       44.57      8.83 o 
  -6   0   6     2922.57     2708.54    189.55 o 
  -2   0   6       25.54       21.88      7.23 o 
   0   0   6      379.02      319.91     18.15 o 
   2   0   6     7478.60     7308.35    101.58 o 
   4   0   6     3903.01     3853.63    161.00 o 
   6   0   6     1852.60     1516.64    107.33 o 
   8   0   6     1707.47     1681.86    137.32 o 
  10   0   6     3230.63     2675.42    568.14 o 
  12   0   6      105.91       77.03     26.95 o 
 -16   1   6      326.35      278.63     28.36 o 
 -15   1   6        3.20       39.17     10.19 o 
 -14   1   6      709.85      714.23     37.53 o 
 -13   1   6     1157.59     1055.89     66.92 o 
 -12   1   6       35.05       69.09     12.67 o 
 -11   1   6     1713.06     1724.61     52.27 o 
 -10   1   6     1364.57     1488.16     56.59 o 
  -9   1   6      113.59      125.99     12.06 o 
  -8   1   6     2191.97     2048.55     44.18 o 
  -7   1   6     3934.57     4177.10    108.90 o 
  -6   1   6     2641.77     2548.14     60.17 o 
  -5   1   6     3545.18     3295.72     51.37 o 
  -4   1   6     1440.99     1313.38     31.33 o 
  -3   1   6      482.80      411.58     26.49 o 
  -2   1   6     6774.95     6941.07    141.02 o 
  -1   1   6      413.42      225.34     10.75 o 
   0   1   6    19648.26    18791.82    269.21 o 
   1   1   6      771.75      601.45     10.88 o 
   2   1   6      576.49      536.20     17.06 o 
   3   1   6      391.43      272.21     14.67 o 
   4   1   6     2957.92     2500.61     52.48 o 
   5   1   6     2698.78     2373.87     64.70 o 
   6   1   6     2304.85     2126.41     50.31 o 
   7   1   6       35.51       50.40      9.09 o 
   8   1   6      303.40      241.51     17.51 o 
   9   1   6     2072.31     1892.54     79.14 o 
  10   1   6      163.48      189.56     38.79 o 
  11   1   6      996.13      790.68     99.59 o 
  12   1   6      316.70      281.48     34.77 o 
 -16   2   6       55.77       59.40      9.90 o 
 -15   2   6     1177.46     1058.84     58.30 o 
 -14   2   6      146.61      170.00     19.29 o 
 -13   2   6      165.68      144.99     15.48 o 
 -12   2   6      563.98      592.34     34.02 o 
 -11   2   6     1210.97     1272.76     49.95 o 
 -10   2   6      209.90      196.21     18.08 o 
  -9   2   6     3077.05     3525.10     62.31 o 
  -8   2   6      105.58      123.94     11.52 o 
  -7   2   6     8039.95     8413.43     97.32 o 
  -6   2   6     1029.41     1027.95     28.06 o 
  -5   2   6      686.80      717.93     13.91 o 
  -4   2   6     1189.82     1098.56     18.93 o 
  -3   2   6    11795.36    12469.90    289.98 o 
  -2   2   6     1911.35     1755.14     51.07 o 
   0   2   6       22.32       21.35      3.79 o 
   1   2   6    10120.85    10282.40    164.46 o 
   2   2   6     1970.98     1732.44     34.74 o 
   3   2   6     1090.19      915.76     24.23 o 
   4   2   6        4.55        7.32      6.68 o 
   5   2   6     3804.60     3554.86     61.15 o 
   6   2   6       52.02       22.82      6.12 o 
   7   2   6     2506.19     2246.14    101.08 o 
   8   2   6       77.90       78.55     14.16 o 
   9   2   6       84.42       83.10     11.33 o 
  10   2   6       39.60       70.39      9.86 o 
  11   2   6      510.16      413.62     43.18 o 
  12   2   6        1.16       24.60      7.51 o 
 -16   3   6      254.15      251.24     27.04 o 
 -15   3   6       40.74       51.15     10.76 o 
 -14   3   6      173.38      212.29     19.64 o 
 -13   3   6     2858.62     2838.89     88.63 o 
 -12   3   6      259.55      182.31     17.35 o 
 -11   3   6     1821.40     1693.07     60.62 o 
 -10   3   6      177.93      152.45     19.52 o 
  -9   3   6        0.75       16.34      6.98 o 
  -8   3   6      201.58      155.47     12.75 o 
  -7   3   6     1368.33     1392.86     45.73 o 
  -6   3   6        5.13       13.91      4.64 o 
  -5   3   6     3345.70     3386.30     57.42 o 
  -4   3   6      305.86      262.56     13.61 o 
  -3   3   6     1707.43     1644.25     45.25 o 
  -2   3   6     2602.40     2334.43     36.61 o 
  -1   3   6      177.38      183.56     10.13 o 
   0   3   6     2898.52     2627.18     46.63 o 
   1   3   6    18239.28    18560.14    309.80 o 
   2   3   6      569.36      497.34     14.37 o 
   3   3   6     6541.71     6352.06    188.84 o 
   4   3   6     2032.05     1767.35     46.50 o 
   5   3   6       47.21       34.36      5.77 o 
   6   3   6     1328.89     1142.16     53.23 o 
   7   3   6      724.34      598.80     32.84 o 
   8   3   6       64.49       71.09     24.72 o 
   9   3   6     1153.51      995.83     77.72 o 
  10   3   6        0.68       23.16      9.80 o 
  11   3   6      437.41      354.43     32.62 o 
  12   3   6       71.52       78.56     13.92 o 
 -16   4   6        7.96       20.84     14.41 o 
 -15   4   6       47.88       55.64     11.34 o 
 -14   4   6     1537.92     1503.15     68.05 o 
 -13   4   6       42.22       62.09     10.75 o 
 -12   4   6     3616.35     3848.79    188.88 o 
 -11   4   6      337.96      321.96     23.81 o 
 -10   4   6      405.51      389.83     23.75 o 
  -9   4   6       86.01       73.02     13.62 o 
  -8   4   6     2608.77     2936.55     61.29 o 
  -7   4   6     1247.44     1178.09     66.09 o 
  -6   4   6      477.28      416.89     15.54 o 
  -5   4   6      170.95      153.19      7.99 o 
  -4   4   6     3659.60     3350.59    103.91 o 
  -3   4   6     2507.70     2450.40     38.53 o 
  -2   4   6     1229.38     1032.48     55.16 o 
  -1   4   6      140.55      162.83      9.00 o 
   0   4   6      501.50      418.55     13.12 o 
   1   4   6      268.25      249.01     12.55 o 
   2   4   6     9208.28     9834.31    144.37 o 
   3   4   6      121.24       62.53      7.49 o 
   4   4   6     3388.64     2973.25     69.82 o 
   5   4   6      130.88      102.28     11.75 o 
   6   4   6      165.95      122.44     14.33 o 
   7   4   6     1702.83     1663.07     80.65 o 
   8   4   6     1582.68     1472.65     76.84 o 
   9   4   6      378.63      317.97     51.25 o 
  10   4   6     1105.97     1016.18     54.38 o 
  11   4   6       57.44       44.67     21.27 o 
 -15   5   6      161.89      158.19     22.55 o 
 -14   5   6      410.55      381.86     32.67 o 
 -13   5   6      720.72      634.79     58.54 o 
 -12   5   6       26.70       40.31     13.08 o 
 -11   5   6      319.16      277.48     20.73 o 
 -10   5   6     1287.92     1381.23     51.75 o 
  -9   5   6        0.42       22.55     13.63 o 
  -8   5   6     2758.10     2787.40    114.55 o 
  -7   5   6       63.69       78.52      7.55 o 
  -6   5   6     1322.15     1244.18     38.79 o 
  -5   5   6      642.70      623.74     26.24 o 
  -4   5   6     2104.89     2092.24     41.33 o 
  -2   5   6    10761.06    11418.84    128.24 o 
  -1   5   6      286.34      235.60     21.43 o 
   0   5   6     6728.97     6952.79    103.18 o 
   1   5   6      859.93      818.78     19.80 o 
   2   5   6       68.75       48.20      6.10 o 
   3   5   6     1246.52     1215.76     37.54 o 
   4   5   6     2576.26     2437.33     58.87 o 
   5   5   6       41.62       48.56      7.21 o 
   6   5   6     3789.42     3248.98    324.13 o 
   7   5   6        0.44       23.90      9.26 o 
   8   5   6      355.32      355.51     33.91 o 
   9   5   6        0.58       19.44     22.63 o 
  10   5   6      244.42      326.77     30.50 o 
  11   5   6       95.64      103.20     16.18 o 
 -15   6   6      225.34      179.98     22.64 o 
 -14   6   6        6.21       22.08      9.19 o 
 -13   6   6       46.53       42.79      8.03 o 
 -12   6   6      223.06      191.31     21.25 o 
 -11   6   6      131.59      108.42     14.41 o 
 -10   6   6      411.55      395.86     25.62 o 
  -9   6   6     3767.13     4030.01    143.94 o 
  -8   6   6       30.03       52.51      8.82 o 
  -7   6   6     3461.70     3409.46     72.95 o 
  -6   6   6     4045.61     4022.52    107.81 o 
  -5   6   6      350.71      269.58     17.12 o 
  -4   6   6     5645.29     6550.39    103.65 o 
  -3   6   6     7426.86     7912.35     99.11 o 
  -2   6   6      235.98      169.55     31.31 o 
  -1   6   6     4928.21     4929.85     60.09 o 
   0   6   6     3525.19     3530.50    113.55 o 
   1   6   6     1876.29     1811.78     45.41 o 
   2   6   6      941.90      886.52     25.43 o 
   3   6   6        1.49       14.50      4.16 o 
   4   6   6      120.14       99.20      9.53 o 
   5   6   6     1852.34     1843.84     55.43 o 
   6   6   6       52.01       36.53     10.66 o 
   7   6   6     1273.16     1412.39     64.73 o 
   8   6   6      345.40      350.59     54.55 o 
   9   6   6       47.69       90.74     14.17 o 
  10   6   6      137.57      165.16     24.23 o 
  11   6   6      376.84      354.46     33.46 o 
 -15   7   6      114.93      103.01     18.59 o 
 -14   7   6        0.24       31.63      8.07 o 
 -13   7   6      819.00      766.18     41.37 o 
 -12   7   6      266.29      247.21     23.21 o 
 -11   7   6     2689.17     2477.79    137.04 o 
 -10   7   6       40.47       36.95     15.06 o 
  -9   7   6       51.56       46.58      8.41 o 
  -8   7   6       73.32       65.50      7.75 o 
  -7   7   6     4542.01     4758.19     79.66 o 
  -6   7   6       44.21       34.21      8.32 o 
  -5   7   6     4882.46     5177.26    101.32 o 
  -4   7   6      136.08      106.85     14.93 o 
  -3   7   6     1546.79     1540.98     44.19 o 
  -2   7   6      735.89      626.25     52.08 o 
  -1   7   6      290.94      212.47     60.74 o 
   0   7   6        1.53       17.36      6.92 o 
   1   7   6     2415.72     2459.08     57.98 o 
   2   7   6     1007.07      977.42     32.14 o 
   3   7   6     3721.89     4156.83     77.86 o 
   4   7   6      136.81      102.41      9.60 o 
   5   7   6      585.03      489.41     35.70 o 
   6   7   6       35.71       71.33     17.30 o 
   7   7   6      229.92      230.84     38.93 o 
   8   7   6      165.73      164.57     19.38 o 
   9   7   6     1439.33     1572.02     79.70 o 
  10   7   6        5.46       26.47     16.62 o 
  11   7   6      518.81      525.72     82.76 o 
 -14   8   6      118.94      104.17     28.86 o 
 -13   8   6        0.03       39.32      9.52 o 
 -12   8   6      693.44      627.63     37.25 o 
 -11   8   6      796.79      661.10     51.07 o 
 -10   8   6     1728.93     1724.33     93.99 o 
  -9   8   6      955.18      955.49     37.45 o 
  -8   8   6      756.61      729.58     66.96 o 
  -7   8   6        0.72       24.86     13.02 o 
  -6   8   6     3757.66     3879.94    181.01 o 
  -5   8   6      149.17      151.82     15.38 o 
  -4   8   6     2354.17     2252.11     71.33 o 
  -3   8   6     1063.68     1111.36     52.05 o 
  -2   8   6       17.21       21.87      6.89 o 
  -1   8   6     1176.23     1147.31     49.53 o 
   0   8   6     1354.66     1369.54     54.56 o 
   1   8   6      917.69      866.15     32.07 o 
   2   8   6     2001.96     2194.49     64.65 o 
   3   8   6      192.24      198.73     15.63 o 
   4   8   6       98.69       72.24     11.19 o 
   5   8   6     1290.96     1189.67    136.05 o 
   6   8   6       10.15       33.17     11.50 o 
   7   8   6      126.46      109.29     14.66 o 
   8   8   6      219.18      259.26     21.52 o 
   9   8   6        9.75       56.37     11.88 o 
  10   8   6      738.83      629.94     55.53 o 
 -14   9   6      255.75      258.10     32.92 o 
 -13   9   6       18.66       40.93     18.33 o 
 -12   9   6      229.50      238.47     26.36 o 
 -11   9   6       67.89       72.29     11.96 o 
 -10   9   6     1512.59     1420.97     48.44 o 
  -9   9   6      156.13       82.21     11.83 o 
  -8   9   6     1144.02     1139.06     53.63 o 
  -7   9   6        0.45       13.31      5.80 o 
  -6   9   6      303.38      308.86     22.43 o 
  -5   9   6      594.89      476.84     41.83 o 
  -4   9   6       30.18       36.52     12.10 o 
  -3   9   6      177.18      105.50     15.62 o 
  -2   9   6     3425.58     3695.59    124.38 o 
  -1   9   6      127.20       82.24     12.69 o 
   0   9   6     4816.16     5353.37     85.20 o 
   1   9   6      115.31      118.26     10.95 o 
   2   9   6       10.81       11.93      4.33 o 
   3   9   6       12.92       32.96      7.16 o 
   4   9   6     5324.39     5943.59    271.13 o 
   5   9   6      116.86      113.94     22.65 o 
   6   9   6     1773.17     1784.29     64.52 o 
   7   9   6       76.81       85.20     34.76 o 
   8   9   6       44.27       39.35      9.69 o 
   9   9   6      115.89      123.19     17.77 o 
  10   9   6       12.71       46.46     16.97 o 
 -13  10   6        4.20       33.00     11.54 o 
 -12  10   6      195.45      233.43     66.27 o 
 -11  10   6      418.43      431.16     43.97 o 
 -10  10   6        3.88       30.04     11.75 o 
  -9  10   6      375.39      363.94     26.50 o 
  -8  10   6       94.29       68.89      9.94 o 
  -7  10   6        5.76       26.41      6.91 o 
  -6  10   6      306.60      332.88     33.56 o 
  -5  10   6       71.09       63.87     11.04 o 
  -4  10   6     1354.37     1502.51     74.78 o 
  -3  10   6      122.83      106.09     21.21 o 
  -2  10   6       27.47       44.57     10.23 o 
  -1  10   6     1890.68     2008.05     51.49 o 
   0  10   6      449.43      367.84     21.97 o 
   1  10   6     1693.34     1764.86     44.13 o 
   2  10   6     2034.82     2368.36     52.71 o 
   3  10   6      434.04      429.82     23.31 o 
   4  10   6      797.53      798.94     67.20 o 
   5  10   6     1381.20     1657.16     61.97 o 
   6  10   6      167.56      142.39     18.20 o 
   7  10   6      148.49      116.55     17.95 o 
   8  10   6      348.15      342.86     39.48 o 
   9  10   6       12.71       40.12     10.54 o 
 -13  11   6      315.66      326.60     47.49 o 
 -12  11   6       23.91       70.20     46.41 o 
 -11  11   6      635.60      597.52     58.68 o 
 -10  11   6       12.83       34.97     12.66 o 
  -9  11   6       28.86       32.87     28.83 o 
  -8  11   6      271.65      228.68     22.56 o 
  -7  11   6     1247.95     1151.49     59.13 o 
  -6  11   6       11.04       34.95      7.05 o 
  -5  11   6     2550.92     2792.14     85.79 o 
  -4  11   6      414.59      420.93     33.09 o 
  -3  11   6      977.11     1030.88     49.07 o 
  -2  11   6        6.56       14.20      7.92 o 
  -1  11   6      312.09      264.06     23.51 o 
   0  11   6      472.62      432.51     32.80 o 
   1  11   6     1555.11     1946.89     67.52 o 
   2  11   6       76.59       52.85     15.15 o 
   3  11   6     1453.29     1580.79     65.15 o 
   4  11   6        0.16        7.35      5.72 o 
   5  11   6       12.92       33.06     10.88 o 
   6  11   6        1.52       16.01      9.16 o 
   7  11   6      190.90      164.79     21.80 o 
   8  11   6       70.72       56.16     14.99 o 
 -12  12   6      319.16      240.88     40.46 o 
 -11  12   6        1.28       23.25     16.43 o 
 -10  12   6      314.96      286.19     37.19 o 
  -9  12   6      967.28      862.59    204.38 o 
  -8  12   6       90.40       67.68     11.26 o 
  -7  12   6      523.87      535.45     37.61 o 
  -6  12   6      858.62      863.67     48.89 o 
  -5  12   6       85.50      111.02     26.58 o 
  -4  12   6      369.33      361.33     34.79 o 
  -3  12   6     1725.87     1793.42     80.41 o 
  -2  12   6       51.35       44.55     11.06 o 
  -1  12   6      337.70      358.65     26.36 o 
   0  12   6      423.61      499.09     32.35 o 
   1  12   6        4.54       12.97      5.36 o 
   2  12   6      584.40      595.02     32.27 o 
   3  12   6      480.55      445.98     33.92 o 
   4  12   6       49.25       57.38     12.87 o 
   5  12   6      279.55      306.84     29.93 o 
   6  12   6       42.38       66.80     14.14 o 
   7  12   6      263.60      221.57     25.65 o 
   8  12   6       83.33       76.45     24.04 o 
 -11  13   6        7.53        9.37     46.57 o 
 -10  13   6      593.16      585.32     40.77 o 
  -9  13   6       33.37       49.79     14.51 o 
  -8  13   6     1832.51     1766.81    167.84 o 
  -7  13   6        2.02       13.30     12.34 o 
  -6  13   6      137.61      109.44     14.57 o 
  -5  13   6       55.86       56.18     10.41 o 
  -4  13   6      563.66      488.43     35.62 o 
  -3  13   6        0.37       20.92      7.67 o 
  -2  13   6     1249.55     1522.99     96.28 o 
  -1  13   6       27.94       53.63     18.41 o 
   0  13   6      614.44      617.88     38.95 o 
   1  13   6        5.35       19.13      7.78 o 
   2  13   6       95.16       85.41     31.44 o 
   3  13   6      179.21      168.77     27.36 o 
   4  13   6      225.67      237.26     62.92 o 
   5  13   6        6.71       17.71     23.29 o 
   6  13   6      451.05      605.66     57.26 o 
   7  13   6       42.56       79.32     20.45 o 
 -10  14   6       16.78       32.35     11.38 o 
  -9  14   6      238.87      206.67     68.42 o 
  -8  14   6      185.17      126.22     29.11 o 
  -7  14   6      186.04      132.43     19.05 o 
  -6  14   6      212.37      183.67     58.05 o 
  -5  14   6        6.03       19.23      7.50 o 
  -4  14   6      675.67      652.06     78.70 o 
  -3  14   6      206.52      208.66     21.89 o 
  -2  14   6       84.16       86.84     15.29 o 
  -1  14   6      464.67      539.55     36.34 o 
   0  14   6       62.39       70.65     12.80 o 
   1  14   6       18.76       70.12     13.44 o 
   2  14   6      710.78      863.22     57.69 o 
   3  14   6       39.51      111.16     52.87 o 
   4  14   6      273.84      278.41     56.22 o 
   5  14   6       28.17       40.98     13.36 o 
   6  14   6       30.21       57.41     13.93 o 
  -8  15   6        2.12       50.62     12.21 o 
  -7  15   6      185.99      174.92     29.67 o 
  -6  15   6        7.70       18.95     11.77 o 
  -5  15   6      381.39      372.91     54.10 o 
  -4  15   6        0.54       25.42     10.85 o 
  -3  15   6      316.92      330.13     37.78 o 
  -2  15   6       72.28       53.72     16.06 o 
  -1  15   6       32.30       23.11     18.00 o 
   0  15   6      167.89      120.32     19.52 o 
   1  15   6      608.12      768.18     62.24 o 
   2  15   6        8.58       25.50     14.19 o 
   3  15   6      577.26      569.80     94.97 o 
   4  15   6      110.31      115.11     22.01 o 
  -6  16   6       17.68       46.30     11.19 o 
  -5  16   6        0.07       18.11      9.83 o 
  -4  16   6       18.05       24.81      7.60 o 
  -3  16   6      143.26      173.68     58.72 o 
  -2  16   6       53.74       82.12     14.96 o 
  -1  16   6      421.71      490.81     82.45 o 
   0  16   6       20.80       46.31     12.74 o 
   1  16   6       35.05       52.27     14.98 o 
   2  16   6      109.19      107.80     20.69 o 
  -2  17   6      281.79      277.31     33.75 o 
 -15   0   7      751.18      612.70     59.31 o 
 -13   0   7     2129.89     2187.72    317.46 o 
 -11   0   7      150.27      245.90     37.08 o 
  -9   0   7     1415.29     1422.73     61.16 o 
  -7   0   7    25524.49    28697.50    727.41 o 
  -5   0   7     3983.92     4199.28    153.32 o 
  -3   0   7     5504.28     5655.24    310.01 o 
  -1   0   7    11399.22    11219.28    546.16 o 
   1   0   7     3455.18     3470.90     94.45 o 
   3   0   7     1581.23     1767.38    130.30 o 
   5   0   7      936.27      812.19     58.60 o 
   7   0   7     3705.64     3456.98    171.29 o 
   9   0   7      681.80      605.93     68.98 o 
  11   0   7        3.40        4.78      9.25 o 
 -16   1   7       13.26       30.10      9.50 o 
 -15   1   7       54.22       50.39     10.31 o 
 -14   1   7      377.25      292.48     37.71 o 
 -13   1   7      909.02      921.31     49.37 o 
 -12   1   7      930.92      989.07     43.67 o 
 -11   1   7     2194.21     2282.48     54.24 o 
 -10   1   7       44.39       62.47     10.34 o 
  -9   1   7      489.08      473.23     20.99 o 
  -8   1   7     3057.39     3024.07     79.32 o 
  -7   1   7      854.29      811.28     29.78 o 
  -6   1   7     4443.36     4141.88     91.46 o 
  -5   1   7     6219.04     6104.56     82.40 o 
  -4   1   7      578.71      569.78     37.66 o 
  -3   1   7     6312.49     6288.12    195.51 o 
  -2   1   7     8977.01     9520.84    147.74 o 
  -1   1   7      698.93      552.18     26.62 o 
   0   1   7        6.54       10.38      4.83 o 
   1   1   7     3049.94     2616.95     51.01 o 
   2   1   7      309.97      259.82     18.80 o 
   3   1   7     3109.22     2973.44     61.84 o 
   4   1   7       17.43       23.88      6.86 o 
   5   1   7     2022.94     1788.84     60.13 o 
   6   1   7     1792.28     1538.20     57.07 o 
   7   1   7        7.66       20.26     16.20 o 
   8   1   7     1549.88     1417.87     48.03 o 
   9   1   7      767.50      634.73     32.40 o 
  10   1   7      210.49      163.67     19.24 o 
  11   1   7      333.91      270.97     29.78 o 
 -16   2   7      381.29      355.25     28.46 o 
 -15   2   7      229.91      232.23     25.80 o 
 -14   2   7        9.20       35.83      9.64 o 
 -13   2   7       20.53       66.07     11.18 o 
 -12   2   7     1735.39     1862.77     54.45 o 
 -11   2   7      398.69      410.74     26.10 o 
 -10   2   7     4131.75     4679.22     85.69 o 
  -9   2   7      199.18      168.67     14.08 o 
  -8   2   7      273.88      299.38     22.89 o 
  -7   2   7      126.73      112.18      9.60 o 
  -6   2   7     5559.84     5748.70     86.93 o 
  -5   2   7      106.67       87.67      5.82 o 
  -4   2   7    11651.95    12064.96    221.05 o 
  -3   2   7     3538.40     3378.46     58.50 o 
  -2   2   7    13864.96    13377.21    924.95 o 
  -1   2   7      688.83      567.30     16.58 o 
   0   2   7      117.74       95.45      5.99 o 
   1   2   7     1745.47     1504.41     42.73 o 
   2   2   7     5605.61     5503.70     74.12 o 
   3   2   7       26.35       28.90      6.97 o 
   4   2   7     6518.56     6404.08    106.32 o 
   5   2   7      577.64      489.51     25.87 o 
   6   2   7        1.48       13.61      5.70 o 
   7   2   7       23.23       29.47      6.36 o 
   8   2   7      729.12      691.46     54.03 o 
   9   2   7      228.40      197.08     36.85 o 
  10   2   7      804.18      782.28     52.52 o 
  11   2   7        1.44       42.64      8.60 o 
 -16   3   7      233.69      229.15     35.87 o 
 -15   3   7       78.54       91.43     13.88 o 
 -14   3   7     1228.51     1151.21     53.50 o 
 -13   3   7      100.99      110.70     13.77 o 
 -12   3   7      206.12      180.08     15.29 o 
 -11   3   7     1284.27     1296.77     58.13 o 
 -10   3   7      488.66      432.30     26.78 o 
  -9   3   7       89.89      106.77     18.07 o 
  -8   3   7     2094.82     2044.89     56.79 o 
  -7   3   7      301.81      295.64     23.32 o 
  -6   3   7     3476.11     3088.99    130.67 o 
  -5   3   7      767.63      679.22     19.54 o 
  -4   3   7       37.86       38.49      3.80 o 
  -3   3   7      477.47      464.82     28.21 o 
  -2   3   7    12380.87    11569.88    667.79 o 
  -1   3   7       74.21       45.32      4.12 o 
   0   3   7     8642.22     8864.49    243.21 o 
   1   3   7      552.25      458.79     15.94 o 
   2   3   7      660.26      596.76     25.68 o 
   3   3   7     3426.01     3224.90     55.60 o 
   4   3   7     1378.10     1313.13     68.32 o 
   5   3   7       46.62       33.39     11.24 o 
   6   3   7     2648.80     2661.78     85.14 o 
   7   3   7        4.98       25.56      6.31 o 
   8   3   7      449.18      348.88     29.05 o 
   9   3   7      113.88       94.13     18.04 o 
  10   3   7      193.39      189.02     30.42 o 
  11   3   7      206.73      176.35     22.11 o 
 -16   4   7       23.09       49.03     10.33 o 
 -15   4   7      991.94      843.74     73.11 o 
 -14   4   7        0.00       54.26     10.45 o 
 -13   4   7     1316.04     1266.06     42.64 o 
 -12   4   7      466.30      457.13     28.25 o 
 -11   4   7      177.16      100.03     19.81 o 
 -10   4   7      205.14      222.49     16.31 o 
  -9   4   7     1923.95     2005.39     64.27 o 
  -8   4   7      520.04      552.94     23.12 o 
  -7   4   7     4524.40     4720.20    110.91 o 
  -6   4   7     1041.79      942.28     29.91 o 
  -5   4   7     2803.57     2933.72     67.99 o 
  -4   4   7      495.92      404.30     18.56 o 
  -3   4   7      536.41      509.76     25.43 o 
  -2   4   7      532.84      600.74     21.43 o 
  -1   4   7     7210.67     7188.75     71.22 o 
   0   4   7      908.14      853.83     23.30 o 
   1   4   7    10119.38    10652.48    138.92 o 
   2   4   7       30.39       27.06     12.05 o 
   3   4   7      184.13      193.25     13.94 o 
   4   4   7     1049.64      820.85     27.55 o 
   5   4   7     5874.65     5779.16    117.27 o 
   6   4   7     1374.52     1257.69     67.45 o 
   7   4   7     1110.14     1065.83     58.68 o 
   8   4   7       20.96       28.11      7.09 o 
   9   4   7      239.37      199.46     38.28 o 
  10   4   7      108.07       87.78     26.30 o 
  11   4   7       30.66       59.39     14.11 o 
 -15   5   7       40.06       58.75     15.74 o 
 -14   5   7      223.03      203.75     20.95 o 
 -13   5   7      188.41      173.01     19.33 o 
 -12   5   7      485.88      460.15     29.36 o 
 -11   5   7     2034.71     2149.47     69.96 o 
 -10   5   7        6.42       44.45      8.33 o 
  -9   5   7      590.31      578.53     36.51 o 
  -8   5   7       51.99       46.68      6.49 o 
  -7   5   7       54.40       54.84     12.13 o 
  -6   5   7      594.69      618.73     27.86 o 
  -5   5   7     4877.11     5082.85     82.46 o 
  -4   5   7      514.10      448.84     30.86 o 
  -3   5   7     9477.82    10215.30    278.48 o 
  -2   5   7      411.44      351.20     17.46 o 
  -1   5   7        0.98       27.40      8.52 o 
   0   5   7       95.50       55.90      9.67 o 
   1   5   7      132.30      112.04     12.27 o 
   2   5   7      744.15      625.10     21.83 o 
   3   5   7     3581.07     3422.85    139.65 o 
   4   5   7     1132.56      993.07     31.32 o 
   5   5   7     2729.34     2354.75    182.27 o 
   6   5   7       35.56       44.83      7.03 o 
   7   5   7        8.56       22.32      8.56 o 
   8   5   7       62.07       37.36     11.72 o 
   9   5   7      933.95      898.50     47.79 o 
  10   5   7      102.94      102.91     16.52 o 
  11   5   7      850.76      639.17    120.49 o 
 -15   6   7       29.86       44.96     13.27 o 
 -14   6   7        0.17       41.26     15.76 o 
 -13   6   7      142.29      149.07     26.50 o 
 -12   6   7      993.82      945.13     48.37 o 
 -11   6   7      171.59      125.34     15.38 o 
 -10   6   7     3733.08     3874.47     85.27 o 
  -9   6   7      677.17      641.90     37.60 o 
  -8   6   7       15.64       28.00      5.57 o 
  -7   6   7     2506.91     2373.95     57.57 o 
  -6   6   7     2606.28     2415.01     59.00 o 
  -5   6   7      312.69      220.32     16.78 o 
  -4   6   7     7428.32     7737.50    119.49 o 
  -3   6   7      600.82      465.00     45.10 o 
  -2   6   7     1037.62      918.91     40.25 o 
  -1   6   7     1991.87     1870.95     55.67 o 
   0   6   7        1.17       28.07      4.50 o 
   1   6   7      114.82       93.03      9.36 o 
   2   6   7      294.43      251.50     17.27 o 
   3   6   7      166.71      129.31     12.23 o 
   4   6   7     3012.83     2782.56     56.01 o 
   5   6   7      399.65      375.64     24.49 o 
   6   6   7      596.75      487.38     31.72 o 
   7   6   7      390.48      380.09     29.54 o 
   8   6   7        0.45       28.71     11.58 o 
   9   6   7       71.43       52.09     11.34 o 
  10   6   7     1014.77      911.43    176.80 o 
 -15   7   7       16.90       11.06      6.78 o 
 -14   7   7      546.71      561.19     30.46 o 
 -13   7   7      117.26       88.42     12.45 o 
 -12   7   7      739.60      665.59     46.23 o 
 -11   7   7       94.74       77.33     21.66 o 
 -10   7   7      318.05      253.06     18.32 o 
  -9   7   7      295.72      290.01     21.59 o 
  -8   7   7     3945.54     3972.39    134.36 o 
  -7   7   7       49.64       35.10     12.26 o 
  -6   7   7     4435.17     4319.64     96.06 o 
  -5   7   7      584.05      529.46     39.78 o 
  -4   7   7       71.85       76.10     12.51 o 
  -3   7   7        0.54       34.09      9.66 o 
  -2   7   7     3043.55     3060.45     75.84 o 
  -1   7   7       19.63       23.94      6.49 o 
   0   7   7     2411.86     2236.67     54.04 o 
   1   7   7      153.03      112.39      8.70 o 
   2   7   7     2437.09     2369.68     90.73 o 
   3   7   7       54.41       44.19      9.01 o 
   4   7   7      277.54      225.72     17.02 o 
   5   7   7       14.51       49.43     36.78 o 
   6   7   7      712.98      651.48     45.68 o 
   7   7   7       78.52       67.03     11.14 o 
   8   7   7      783.94      771.12     67.10 o 
   9   7   7      182.34      200.17     25.20 o 
  10   7   7      122.90       88.47     14.29 o 
 -14   8   7       71.17       51.90     11.26 o 
 -13   8   7      446.44      383.13     34.31 o 
 -12   8   7     1012.76      914.91     53.63 o 
 -11   8   7      336.68      261.69     33.24 o 
 -10   8   7      187.71      158.32     15.74 o 
  -9   8   7     1210.50     1267.28     54.17 o 
  -8   8   7        5.94       22.25     10.11 o 
  -7   8   7     4672.25     4827.67     98.41 o 
  -6   8   7       45.24       37.74      9.04 o 
  -5   8   7      578.73      504.93     29.74 o 
  -4   8   7      997.05      958.02     45.71 o 
  -3   8   7     1419.92     1360.65     49.90 o 
  -2   8   7     1002.11      973.88     52.97 o 
  -1   8   7     2404.21     2455.58     77.88 o 
   0   8   7      243.50      207.29     18.77 o 
   1   8   7     2047.13     2185.77     61.75 o 
   2   8   7     1105.31      944.70     43.39 o 
   3   8   7        1.81       23.42     15.34 o 
   4   8   7     1959.81     1976.97     55.02 o 
   5   8   7      651.69      624.34     87.49 o 
   6   8   7       13.27       29.50      8.84 o 
   7   8   7      271.34      297.05     25.54 o 
   8   8   7       19.92       53.20     11.62 o 
   9   8   7      546.05      580.86     31.46 o 
 -14   9   7        3.63       10.69     13.80 o 
 -13   9   7      339.32      312.85     66.51 o 
 -12   9   7       66.50       87.38     21.50 o 
 -11   9   7     1480.33     1334.24    143.58 o 
 -10   9   7      351.43      305.00     26.96 o 
  -9   9   7      310.70      261.73     20.21 o 
  -8   9   7        0.62       16.66      4.58 o 
  -7   9   7       22.72       30.89     10.01 o 
  -6   9   7       25.00       58.58     16.59 o 
  -5   9   7      265.61      249.31     24.63 o 
  -4   9   7      256.79      299.53     40.08 o 
  -3   9   7     3781.49     4187.59    137.72 o 
  -2   9   7        9.72        9.49      6.65 o 
  -1   9   7     1010.44      913.49     85.70 o 
   0   9   7       80.33       68.83      7.00 o 
   1   9   7      252.66      237.35     15.21 o 
   2   9   7        0.42       22.70     12.59 o 
   3   9   7     5570.94     6049.10    142.13 o 
   4   9   7      173.42      137.71     14.55 o 
   5   9   7      629.29      539.54     38.18 o 
   6   9   7       11.19       45.26     13.58 o 
   7   9   7       28.53       52.11     13.13 o 
   8   9   7        0.40       69.82     12.90 o 
   9   9   7       65.08       60.81     15.10 o 
 -13  10   7       94.08       70.67     17.73 o 
 -12  10   7      679.88      650.73     85.80 o 
 -11  10   7        0.30       20.23      9.55 o 
 -10  10   7      144.81      154.24     40.86 o 
  -9  10   7      543.60      491.78     86.63 o 
  -8  10   7      148.77      124.96     16.06 o 
  -7  10   7      105.98       92.79     19.31 o 
  -6  10   7       80.76       64.18     11.93 o 
  -5  10   7      299.22      292.05     24.96 o 
  -4  10   7      327.71      297.44     23.80 o 
  -3  10   7       29.98       40.31      9.69 o 
  -2  10   7     1420.16     1453.95     78.55 o 
  -1  10   7     1461.46     1392.99     60.38 o 
   0  10   7      283.12      233.15     15.24 o 
   1  10   7     1326.74     1425.63     51.41 o 
   2  10   7      937.62      923.14     40.11 o 
   3  10   7      157.74      135.09     21.27 o 
   4  10   7     1395.21     1388.87     57.23 o 
   5  10   7      688.15      704.61     56.06 o 
   6  10   7       55.92       41.68     13.96 o 
   7  10   7      312.72      286.58     32.75 o 
   8  10   7       75.06       53.27     18.42 o 
 -12  11   7      242.66      283.19     35.64 o 
 -11  11   7       16.04       47.15     15.56 o 
 -10  11   7      156.19       75.46     31.02 o 
  -9  11   7      121.33      115.56     27.08 o 
  -8  11   7     1681.88     1695.83    114.54 o 
  -7  11   7        4.27       36.70     10.32 o 
  -6  11   7     1717.42     1645.46     60.70 o 
  -5  11   7      113.63       79.80     13.82 o 
  -4  11   7      125.99      101.28     17.70 o 
  -3  11   7        0.70       21.50      7.47 o 
  -2  11   7      799.04      900.39     39.98 o 
  -1  11   7      216.75      223.44     26.20 o 
   0  11   7     1590.09     1921.10     64.28 o 
   1  11   7        6.82       34.35      5.14 o 
   2  11   7      678.12      691.79     39.62 o 
   3  11   7        7.23       15.44     11.55 o 
   4  11   7       99.33       69.69     11.30 o 
   5  11   7       30.80       25.00     13.73 o 
   6  11   7      393.88      442.73     39.02 o 
   7  11   7       54.85       54.48     17.01 o 
   8  11   7      574.24      634.02     71.42 o 
 -12  12   7       67.91       87.99     18.46 o 
 -11  12   7      100.27      116.81     32.14 o 
 -10  12   7      710.23      663.37     54.80 o 
  -9  12   7      156.71      103.75     21.03 o 
  -8  12   7      338.75      261.20     28.64 o 
  -7  12   7      998.54     1022.96     51.72 o 
  -6  12   7      633.37      611.60     53.01 o 
  -5  12   7      272.99      247.43     42.68 o 
  -4  12   7     1249.68     1412.45     59.90 o 
  -3  12   7       79.67       85.41     12.69 o 
  -2  12   7       71.63       72.95     13.72 o 
  -1  12   7      874.53      931.63     51.24 o 
   0  12   7       66.33       67.05     12.66 o 
   1  12   7      520.38      608.30     44.00 o 
   2  12   7      645.49      687.76     83.73 o 
   3  12   7       11.25       55.73     15.50 o 
   4  12   7      595.40      677.77     48.58 o 
   5  12   7       64.83       54.87     11.16 o 
   6  12   7      102.10      102.37     15.46 o 
   7  12   7       74.86      107.23     18.02 o 
 -11  13   7      555.42      499.07     69.21 o 
 -10  13   7       89.98       93.09     20.62 o 
  -9  13   7      922.34      902.63     86.76 o 
  -8  13   7        1.41       39.64     10.40 o 
  -7  13   7        9.49       24.25      8.27 o 
  -6  13   7        1.29       39.21     10.27 o 
  -5  13   7     1053.33     1154.60     45.36 o 
  -4  13   7       85.50       84.64     12.38 o 
  -3  13   7      715.18      690.55     70.17 o 
  -2  13   7       20.96       15.65      7.16 o 
  -1  13   7       80.41       63.49     19.21 o 
   0  13   7       23.14       19.13      6.62 o 
   1  13   7       11.65       36.45     11.07 o 
   2  13   7       78.60       62.69     34.29 o 
   3  13   7      760.85      732.14     50.24 o 
   4  13   7        1.53       19.60     19.46 o 
   5  13   7      565.64      704.74     46.26 o 
   6  13   7        7.97       58.61     51.35 o 
  -9  14   7      451.39      366.52    107.89 o 
  -8  14   7      116.88       74.94     16.75 o 
  -7  14   7      200.72      159.77     23.62 o 
  -6  14   7      224.13      205.19     36.25 o 
  -5  14   7      242.42      235.39     33.87 o 
  -4  14   7      283.44      266.11     29.05 o 
  -3  14   7       11.25       27.72      9.33 o 
  -2  14   7       44.86       66.45     14.16 o 
  -1  14   7      384.03      415.64     33.45 o 
   0  14   7        9.39       47.76     11.46 o 
   1  14   7      431.25      409.92     62.12 o 
   2  14   7       34.23       61.53     27.99 o 
   3  14   7      133.83      122.62     36.04 o 
   4  14   7      122.66      124.96     21.64 o 
   5  14   7      116.37      122.74     43.22 o 
  -8  15   7      292.74      276.23     43.06 o 
  -7  15   7        2.36       34.04      8.21 o 
  -6  15   7      242.52      223.90     27.97 o 
  -5  15   7        1.24       23.12      6.77 o 
  -4  15   7       65.98       62.73     11.23 o 
  -3  15   7      201.98      123.59     30.26 o 
  -2  15   7      181.03      100.63     29.88 o 
  -1  15   7       99.80       85.78     27.14 o 
   0  15   7      789.34      938.61     93.78 o 
   1  15   7       10.27       69.37     17.64 o 
   2  15   7      351.41      400.70     45.09 o 
   3  15   7       94.10      103.61     20.00 o 
  -6  16   7       28.25       29.09     12.42 o 
  -5  16   7       21.49       38.69      9.68 o 
  -4  16   7      202.27      220.13     29.64 o 
  -3  16   7        2.88       56.42     11.72 o 
  -2  16   7      253.36      197.33     21.90 o 
  -1  16   7       76.75       68.31     40.83 o 
   0  16   7        0.91       23.04      9.04 o 
   1  16   7       64.41       96.61     21.21 o 
 -16   0   8      203.85      146.40     54.86 o 
 -14   0   8      279.86      249.20     29.85 o 
 -12   0   8        1.30       29.30     14.83 o 
 -10   0   8     4690.71     4826.26    140.22 o 
  -8   0   8     3089.39     2862.05     71.59 o 
  -6   0   8      515.74      481.74     47.38 o 
  -4   0   8     6172.59     6204.16     97.64 o 
  -2   0   8    12453.71    13059.05    176.76 o 
   0   0   8      123.70      181.22     20.52 o 
   2   0   8      794.15      693.17     38.21 o 
   4   0   8     1728.62     1625.90     77.71 o 
   6   0   8     4621.70     4426.57    309.96 o 
   8   0   8       23.16       85.61     23.60 o 
  10   0   8      253.56      238.53     93.94 o 
 -16   1   8       76.83       81.26     12.18 o 
 -15   1   8       57.59       53.51      9.60 o 
 -14   1   8      866.84      816.69     60.94 o 
 -13   1   8       21.46       49.88     10.50 o 
 -12   1   8      292.61      308.88     22.63 o 
 -11   1   8      561.15      598.65     34.91 o 
 -10   1   8      161.58      118.48     13.32 o 
  -9   1   8     1973.00     2044.16     40.88 o 
  -8   1   8     2493.76     2580.43     70.61 o 
  -7   1   8      306.09      286.47     20.98 o 
  -6   1   8     2356.49     2282.24     48.58 o 
  -5   1   8     1060.63     1053.04     31.45 o 
  -4   1   8     2518.04     2250.82     87.80 o 
  -3   1   8     4590.01     4536.90    168.76 o 
  -2   1   8       18.18       25.47     10.97 o 
  -1   1   8      563.18      440.79     22.05 o 
   0   1   8     2166.08     1996.33     42.82 o 
   1   1   8       27.10       25.57      7.72 o 
   2   1   8     1244.69     1116.50     41.78 o 
   3   1   8      247.53      190.73     15.62 o 
   4   1   8     1899.62     1578.58     80.14 o 
   5   1   8     4362.10     4193.14     87.00 o 
   6   1   8     2276.36     2042.00    103.61 o 
   7   1   8      452.37      374.45     22.97 o 
   8   1   8      680.98      549.83     43.16 o 
   9   1   8      198.56      179.91     23.01 o 
  10   1   8      185.81      161.72     23.09 o 
 -16   2   8       51.01       50.05      8.46 o 
 -15   2   8      179.74      155.01     28.52 o 
 -14   2   8       62.15       37.60     15.06 o 
 -13   2   8      548.55      510.15     31.71 o 
 -12   2   8      260.76      214.60     16.55 o 
 -11   2   8      329.98      317.15     23.42 o 
 -10   2   8        0.61       54.94     11.37 o 
  -9   2   8      458.72      422.52     22.25 o 
  -8   2   8        5.42       17.19      6.14 o 
  -7   2   8     5629.18     6061.38     82.19 o 
  -6   2   8      710.05      614.40     38.54 o 
  -5   2   8     7914.38     8014.12    214.28 o 
  -4   2   8     1055.43      913.47     24.86 o 
  -3   2   8     1641.25     1516.29     54.92 o 
  -2   2   8     1150.80      914.63     25.42 o 
  -1   2   8     2431.65     2425.70     53.59 o 
   0   2   8      210.33      154.39     15.12 o 
   1   2   8     3666.82     3370.18     69.67 o 
   2   2   8      184.04      114.61     16.51 o 
   3   2   8     1720.01     1584.48     44.93 o 
   4   2   8      515.52      406.54     21.38 o 
   5   2   8      181.34      209.85     17.86 o 
   6   2   8       67.20       84.05     14.66 o 
   7   2   8     1918.09     1869.02     57.50 o 
   8   2   8      312.60      310.39     20.52 o 
   9   2   8      788.14      705.20     43.80 o 
  10   2   8       26.61       50.32      9.97 o 
 -16   3   8       27.85       25.20      6.61 o 
 -15   3   8      366.64      339.04     26.28 o 
 -14   3   8      376.29      353.22     28.04 o 
 -13   3   8       55.27       60.12     14.78 o 
 -12   3   8       98.07      118.68     25.25 o 
 -11   3   8      257.68      311.18     22.84 o 
 -10   3   8       29.54       29.79      8.15 o 
  -9   3   8     1182.99     1276.83     44.21 o 
  -8   3   8      576.04      617.68     25.59 o 
  -7   3   8      441.11      359.69     30.67 o 
  -6   3   8      772.75      612.37     22.58 o 
  -5   3   8      373.34      344.55     28.54 o 
  -4   3   8      207.91      174.69     17.20 o 
  -3   3   8     7724.73     8124.89    236.76 o 
  -2   3   8      126.89       89.51      7.99 o 
  -1   3   8     6300.04     6470.65    252.28 o 
   0   3   8      777.48      735.41     27.35 o 
   1   3   8       25.46       59.19      9.71 o 
   2   3   8     1594.29     1437.09     40.74 o 
   3   3   8     2066.43     1781.95     68.69 o 
   4   3   8       29.09       28.67      8.01 o 
   5   3   8     5164.15     5094.92    101.57 o 
   6   3   8      418.36      433.22     26.47 o 
   7   3   8        5.56       18.99     14.59 o 
   8   3   8      406.67      414.92     27.76 o 
   9   3   8        4.47       45.24     29.26 o 
  10   3   8      235.25      226.51     25.19 o 
 -15   4   8        6.86       25.44      6.42 o 
 -14   4   8       16.92       66.19     11.30 o 
 -13   4   8      279.49      266.67     19.33 o 
 -12   4   8      355.36      353.47     22.27 o 
 -11   4   8      626.71      583.65     31.71 o 
 -10   4   8      887.56      972.56     36.63 o 
  -9   4   8      102.25       67.75      8.82 o 
  -8   4   8      366.06      358.67     24.36 o 
  -7   4   8      517.67      443.76     20.19 o 
  -6   4   8      704.00      530.32     30.11 o 
  -5   4   8      187.92      171.89     11.84 o 
  -4   4   8     1520.95     1549.30     30.41 o 
  -3   4   8      973.88      868.44     29.57 o 
  -2   4   8    14526.21    14536.71    686.85 o 
  -1   4   8     1906.46     1804.38     65.90 o 
   0   4   8     3419.47     2960.17    125.76 o 
   1   4   8      711.47      676.22     26.70 o 
   2   4   8     1131.63      961.55     36.65 o 
   3   4   8      389.23      294.11     16.30 o 
   4   4   8     6115.27     6162.58    124.83 o 
   5   4   8      492.96      410.16     25.42 o 
   6   4   8     1458.44     1429.19     46.34 o 
   7   4   8      193.36      153.73     15.29 o 
   8   4   8       14.26       37.00     15.56 o 
   9   4   8       68.42       75.49     13.73 o 
  10   4   8       26.48       43.44     18.66 o 
 -15   5   8       73.33       70.88     16.23 o 
 -14   5   8      295.67      274.49     26.14 o 
 -13   5   8        0.73       32.87     14.29 o 
 -12   5   8      953.92      996.82     84.25 o 
 -11   5   8      440.28      503.84     28.35 o 
 -10   5   8      229.78      219.69     18.59 o 
  -9   5   8       11.66       17.30     11.69 o 
  -8   5   8     1853.27     1745.98     77.84 o 
  -7   5   8      357.98      283.56     19.49 o 
  -6   5   8     3875.90     4138.00     79.52 o 
  -5   5   8      106.06       82.98     10.91 o 
  -4   5   8     2143.73     1969.83     67.65 o 
  -3   5   8      780.28      801.86     51.79 o 
  -2   5   8      189.61      145.54     15.49 o 
  -1   5   8     1472.76     1429.63     65.57 o 
   0   5   8     1665.11     1523.19     42.92 o 
   1   5   8       38.05       25.61      9.12 o 
   2   5   8     1418.65     1413.10     48.32 o 
   3   5   8     1257.66     1165.66     45.82 o 
   4   5   8     1517.67     1439.43     57.99 o 
   5   5   8      179.18      138.39     14.93 o 
   6   5   8      963.47      895.16     42.18 o 
   7   5   8        9.61       47.41     13.39 o 
   8   5   8     1426.04     1474.40     75.04 o 
   9   5   8       32.87       48.02     14.36 o 
  10   5   8      422.44      335.18     81.26 o 
 -15   6   8       61.68       52.14      9.95 o 
 -14   6   8       49.38       44.52     15.07 o 
 -13   6   8      824.77      762.31     44.38 o 
 -12   6   8        1.36       31.73      7.90 o 
 -11   6   8     1107.92     1110.04     51.88 o 
 -10   6   8      597.58      514.12     28.09 o 
  -9   6   8      579.09      569.20     32.77 o 
  -8   6   8      920.07      943.48     43.43 o 
  -7   6   8     4341.20     4525.48    120.49 o 
  -6   6   8       67.17       62.18     12.10 o 
  -3   6   8       22.77       37.07     11.70 o 
  -2   6   8       53.92       48.83      6.95 o 
  -1   6   8      410.41      443.72     32.82 o 
   0   6   8        1.11       22.34      6.68 o 
   1   6   8     1382.53     1326.69     45.38 o 
   2   6   8        2.96       23.28      7.16 o 
   3   6   8     2021.88     1935.42     42.82 o 
   4   6   8      278.82      220.84     16.64 o 
   5   6   8      808.08      784.92     36.14 o 
   6   6   8      413.42      330.63     27.86 o 
   7   6   8      521.43      525.37     32.56 o 
   8   6   8        1.14       24.81     13.70 o 
   9   6   8     1342.00     1416.07     79.71 o 
 -14   7   8       12.51       27.62      8.54 o 
 -13   7   8       28.92       25.52      7.51 o 
 -12   7   8       50.50       56.71      9.84 o 
 -11   7   8      229.11      167.60     16.75 o 
 -10   7   8      167.90      157.00     13.11 o 
  -9   7   8     3142.51     3261.41    133.42 o 
  -8   7   8      537.23      463.17     40.63 o 
  -7   7   8     1813.41     1695.72     59.02 o 
  -6   7   8      644.02      609.11     65.10 o 
  -5   7   8      249.07      247.85     25.83 o 
  -4   7   8       66.90       75.46     11.44 o 
  -3   7   8     3012.39     3238.47     74.80 o 
  -2   7   8        0.09       17.87      6.84 o 
  -1   7   8     3242.18     3085.45    166.90 o 
   0   7   8       11.94       17.29      4.04 o 
   1   7   8      291.37      247.13     13.58 o 
   2   7   8       94.85       75.59     10.77 o 
   3   7   8      393.90      381.45     26.69 o 
   4   7   8        3.06       26.57      7.22 o 
   5   7   8     1662.82     1681.75     89.85 o 
   6   7   8        2.19       50.82     12.04 o 
   7   7   8      260.15      274.10     31.78 o 
   8   7   8      502.26      547.09     42.89 o 
   9   7   8       16.71       17.44     16.30 o 
 -14   8   8       65.25       61.66     19.54 o 
 -13   8   8      498.98      456.42     71.93 o 
 -12   8   8        6.00       27.37     13.40 o 
 -11   8   8      141.59       96.98     11.24 o 
 -10   8   8      779.23      759.05     56.13 o 
  -9   8   8       99.50       86.11     16.74 o 
  -8   8   8     1508.83     1508.54     63.42 o 
  -7   8   8       36.48       42.32     18.02 o 
  -6   8   8       80.05       86.27     13.88 o 
  -5   8   8      654.27      638.72     45.10 o 
  -4   8   8     1928.08     1991.70     61.69 o 
  -3   8   8      640.57      645.81     37.69 o 
  -2   8   8     3117.55     3491.08    165.95 o 
  -1   8   8      526.82      385.17     66.50 o 
   0   8   8     1578.30     1695.69     43.35 o 
   1   8   8      802.13      762.78     31.77 o 
   2   8   8       35.88       52.21      7.61 o 
   3   8   8      203.13      150.22     24.56 o 
   4   8   8     1830.08     1889.91     58.21 o 
   5   8   8       53.70       88.20     14.57 o 
   6   8   8     1470.75     1444.14    101.72 o 
   7   8   8       84.47       84.67     15.41 o 
   8   8   8       49.72       49.91     10.62 o 
   9   8   8        5.93       18.19     11.32 o 
 -13   9   8       11.16       22.01      9.33 o 
 -12   9   8      867.99      735.42     92.51 o 
 -11   9   8       49.41       23.62      7.13 o 
 -10   9   8        7.59        9.56      6.03 o 
  -9   9   8       25.16       28.47      9.49 o 
  -8   9   8      156.75       94.77     16.19 o 
  -7   9   8       34.60       66.85     12.79 o 
  -6   9   8      798.59      801.10     62.33 o 
  -5   9   8       41.42       24.74      8.46 o 
  -4   9   8     2027.41     2163.77     61.22 o 
  -3   9   8      126.36      101.19     26.15 o 
  -2   9   8       15.07       21.07     17.51 o 
  -1   9   8       61.55       85.33     19.77 o 
   0   9   8     2267.52     2416.14     89.85 o 
   1   9   8        0.10       30.18      8.83 o 
   2   9   8     2129.38     2326.78     99.45 o 
   3   9   8      332.93      298.11     34.18 o 
   4   9   8      304.99      258.21     46.16 o 
   5   9   8      172.75      175.80     22.45 o 
   6   9   8      233.01      235.07     27.48 o 
   7   9   8        1.29       35.11     24.69 o 
   8   9   8      235.01      242.90     26.14 o 
 -13  10   8      372.91      343.92     38.44 o 
 -12  10   8       37.68       46.87     14.59 o 
 -11  10   8       42.05       40.26     10.88 o 
 -10  10   8      450.71      405.57     54.66 o 
  -9  10   8      238.71      216.79     24.08 o 
  -8  10   8      138.40       95.93     14.15 o 
  -7  10   8      283.30      258.82     22.23 o 
  -6  10   8       33.35       58.77     11.55 o 
  -5  10   8      709.79      804.99     64.23 o 
  -4  10   8      323.22      350.23     30.22 o 
  -3  10   8      708.46      755.37     56.87 o 
  -2  10   8     1298.39     1443.75     98.28 o 
  -1  10   8      197.25      200.61     32.06 o 
   0  10   8      346.91      252.25     39.11 o 
   1  10   8     1310.50     1465.29     46.94 o 
   2  10   8      134.48       82.24     24.40 o 
   3  10   8      854.03      917.98     29.72 o 
   4  10   8      284.11      262.31     21.92 o 
   5  10   8        1.11       -2.08     10.60 o 
   6  10   8      286.27      219.11     44.50 o 
   7  10   8      295.79      256.47     28.68 o 
 -12  11   8       20.82       38.94     12.15 o 
 -11  11   8      191.12      185.19     31.95 o 
 -10  11   8       33.49       59.60     15.21 o 
  -9  11   8     1382.81     1357.61    143.81 o 
  -8  11   8        6.14       14.86      7.83 o 
  -7  11   8      408.57      407.31     41.25 o 
  -6  11   8       16.80       22.57     12.28 o 
  -5  11   8       22.36       29.70      9.88 o 
  -4  11   8       45.52       36.89     13.58 o 
  -3  11   8      999.44     1233.45    221.21 o 
  -2  11   8       32.68       51.42     13.29 o 
  -1  11   8     1245.45     1370.62     53.78 o 
   0  11   8       39.66       40.64     11.15 o 
   1  11   8       44.60       33.15      8.61 o 
   2  11   8        6.80       18.64     22.75 o 
   3  11   8      138.90      147.91     25.36 o 
   4  11   8      102.71       78.75     13.99 o 
   5  11   8      958.11      919.47    101.30 o 
   6  11   8       12.52       79.30     13.82 o 
   7  11   8      265.42      244.58     55.54 o 
 -11  12   8      473.32      463.34     50.26 o 
 -10  12   8       81.34      100.33     20.44 o 
  -9  12   8       17.17       63.69     16.98 o 
  -8  12   8      728.78      815.82     44.47 o 
  -7  12   8      638.21      618.81     37.77 o 
  -6  12   8       66.05       89.98     18.26 o 
  -5  12   8      817.65      925.12    111.37 o 
  -4  12   8      430.64      426.82     46.74 o 
  -3  12   8        5.19       29.87     16.43 o 
  -2  12   8      792.49      855.14     51.06 o 
  -1  12   8      435.38      417.51     51.81 o 
   0  12   8      451.84      489.22     40.22 o 
   1  12   8      244.99      258.93     21.14 o 
   2  12   8        2.97       37.65     14.32 o 
   3  12   8      477.72      658.19    170.09 o 
   4  12   8      342.75      346.49     59.17 o 
   5  12   8       59.09       80.62     19.62 o 
   6  12   8      159.66      171.04     43.70 o 
 -10  13   8      202.59      179.70     25.57 o 
  -9  13   8        4.92       14.39     11.89 o 
  -8  13   8      140.12      114.27     46.22 o 
  -7  13   8        6.78       31.64      9.68 o 
  -6  13   8     1223.28     1231.19     69.30 o 
  -5  13   8       13.80       58.12     13.74 o 
  -4  13   8      234.09      241.76     22.61 o 
  -3  13   8       23.45       59.83     12.72 o 
  -2  13   8       40.21       40.34     18.79 o 
  -1  13   8       34.89       40.93     10.34 o 
   0  13   8      136.10      195.57     63.87 o 
   1  13   8        2.29       36.00     38.68 o 
   2  13   8      577.74      734.44     59.60 o 
   3  13   8        6.48       41.79     18.98 o 
   4  13   8      540.83      590.00     89.71 o 
   5  13   8        0.32       26.07     19.38 o 
  -9  14   8        4.44       36.52     16.43 o 
  -8  14   8      199.47      156.62     72.18 o 
  -7  14   8      396.91      342.38     48.26 o 
  -6  14   8       28.99       26.42      9.60 o 
  -5  14   8      189.64      181.78     40.87 o 
  -4  14   8       35.62       49.77     10.37 o 
  -3  14   8       10.44       42.95     44.69 o 
  -2  14   8      430.60      548.98     43.13 o 
  -1  14   8       13.07       33.26     16.78 o 
   0  14   8      187.89      138.54     20.07 o 
   1  14   8        6.79       35.17     15.23 o 
   2  14   8        0.53       22.07      9.17 o 
   3  14   8      168.75      137.29     26.29 o 
  -7  15   8       50.47       64.59     14.70 o 
  -6  15   8        8.81       40.17      9.13 o 
  -5  15   8        2.37       50.55      9.69 o 
  -4  15   8      135.20      121.07     28.31 o 
  -3  15   8      270.05      226.71     32.99 o 
  -2  15   8       40.04       45.19     11.01 o 
  -1  15   8      657.27      780.56     39.90 o 
   0  15   8       52.10       97.16     24.00 o 
   1  15   8       49.07       71.18     23.92 o 
   2  15   8       46.26       33.83     12.03 o 
  -3  16   8       68.08       69.33     12.11 o 
  -2  16   8       53.16       52.72     16.30 o 
 -15   0   9        8.83       33.10     10.25 o 
 -13   0   9      879.37      951.31     87.98 o 
 -11   0   9     3561.87     3989.43    156.54 o 
  -9   0   9       11.79       22.58      9.60 o 
  -7   0   9     3889.31     3865.89     94.14 o 
  -5   0   9     2462.76     2368.44    158.29 o 
  -3   0   9     1350.13     1297.59     64.45 o 
  -1   0   9       90.11       57.78     17.22 o 
   1   0   9      193.58      191.99     28.71 o 
   3   0   9     3078.16     3049.14    158.21 o 
   5   0   9     5550.21     5561.96    214.93 o 
   7   0   9        0.36       26.72     10.02 o 
   9   0   9     1107.50     1011.30     76.08 o 
 -16   1   9        9.94       49.49      9.41 o 
 -15   1   9      418.64      404.36     32.18 o 
 -14   1   9       39.77       38.59     13.47 o 
 -13   1   9      324.68      321.96     31.65 o 
 -12   1   9     1291.49     1240.04     59.13 o 
 -11   1   9       81.40       75.76     12.84 o 
 -10   1   9     1857.94     2007.56     45.21 o 
  -9   1   9     2125.80     2072.51     46.10 o 
  -8   1   9      200.95      158.13     16.31 o 
  -7   1   9     3895.56     3938.87     67.79 o 
  -6   1   9     1786.40     1643.54     46.33 o 
  -5   1   9      556.12      595.16     48.78 o 
  -4   1   9      672.85      619.51     39.52 o 
  -3   1   9     1010.28      917.47     33.32 o 
  -2   1   9      173.48      133.35     11.31 o 
  -1   1   9     2751.48     2682.40     56.78 o 
   0   1   9       93.01      137.27     13.93 o 
   1   1   9     1916.56     1935.31     53.85 o 
   2   1   9      197.09      161.08     16.51 o 
   3   1   9       16.37       34.62     11.67 o 
   4   1   9     2611.53     2449.49     73.27 o 
   5   1   9      716.10      634.07     38.88 o 
   6   1   9     1077.00      901.79     45.60 o 
   7   1   9      412.53      399.85     26.58 o 
   8   1   9      580.12      536.89     36.09 o 
   9   1   9      115.42       99.07     12.67 o 
  10   1   9      395.35      333.99     39.20 o 
 -16   2   9      486.29      445.80     43.16 o 
 -15   2   9      117.81      126.77     16.04 o 
 -14   2   9      512.53      455.63     39.74 o 
 -13   2   9      108.80      110.21     13.57 o 
 -12   2   9        0.56       40.59      9.38 o 
 -11   2   9       69.57       70.93     14.61 o 
 -10   2   9      198.73      184.54     17.00 o 
  -9   2   9      109.28       86.89     21.71 o 
  -8   2   9     6619.23     7072.78    126.64 o 
  -7   2   9      680.34      636.34     25.92 o 
  -6   2   9     4559.35     4919.76     83.39 o 
  -5   2   9        5.58       23.18      6.35 o 
  -4   2   9        0.71       23.83      4.62 o 
  -3   2   9     1304.59     1171.54     41.67 o 
  -2   2   9     6772.88     6435.49    119.93 o 
  -1   2   9       76.03      106.64     10.99 o 
   0   2   9     6435.80     6427.08    128.89 o 
   1   2   9      450.71      351.42     26.65 o 
   2   2   9      242.97      234.41     24.07 o 
   3   2   9      376.49      302.92     19.25 o 
   4   2   9      916.55      833.06     32.39 o 
   5   2   9      508.52      463.08     26.02 o 
   6   2   9     1967.47     1951.99     63.89 o 
   7   2   9      171.84      171.79     24.66 o 
   8   2   9      565.65      560.83     33.71 o 
   9   2   9       61.58       63.17     11.90 o 
 -15   3   9      366.81      321.57     24.90 o 
 -14   3   9      231.61      210.66     21.21 o 
 -13   3   9      102.42      119.26     25.53 o 
 -12   3   9      994.10     1012.46     50.28 o 
 -11   3   9      215.27      204.13     16.28 o 
 -10   3   9      556.32      512.08     29.47 o 
  -9   3   9      323.21      304.10     21.37 o 
  -8   3   9       47.14       69.13     11.26 o 
  -7   3   9     2873.78     3040.02     90.23 o 
  -6   3   9     1336.58     1091.21     62.48 o 
  -5   3   9      314.66      297.44     20.47 o 
  -4   3   9     2967.84     2727.72     87.81 o 
  -3   3   9      618.33      550.13     29.11 o 
  -2   3   9     1538.42     1451.07     66.77 o 
  -1   3   9     2582.86     2500.95     68.32 o 
   0   3   9      654.30      586.15     24.95 o 
   1   3   9     1652.52     1491.66     50.51 o 
   2   3   9     2483.96     2495.47     57.01 o 
   3   3   9      266.67      219.46     17.23 o 
   4   3   9     1154.30     1123.66     41.92 o 
   5   3   9      405.22      393.02     25.39 o 
   6   3   9       87.44       69.52     10.57 o 
   7   3   9      552.82      537.33     44.84 o 
   8   3   9       47.60       51.46     17.31 o 
   9   3   9       80.30       80.17     13.52 o 
 -15   4   9       63.81       38.86      9.78 o 
 -14   4   9       23.18       31.67     14.80 o 
 -13   4   9     1092.79     1102.68     65.84 o 
 -12   4   9       66.93      105.82     14.23 o 
 -11   4   9      738.16      730.01     33.19 o 
 -10   4   9      234.92      263.49     19.76 o 
  -9   4   9       15.11       59.33     11.09 o 
  -8   4   9       69.19       56.54      9.79 o 
  -7   4   9      127.17      115.87     11.03 o 
  -6   4   9      582.24      537.22     24.31 o 
  -5   4   9     2427.44     2215.93     73.43 o 
  -4   4   9      249.44      208.94     15.53 o 
  -3   4   9     5765.55     5555.95    244.54 o 
  -2   4   9      187.08      132.68     10.06 o 
  -1   4   9      212.85      154.78     16.85 o 
   0   4   9       87.34       76.28     14.79 o 
   1   4   9     3357.91     3282.69     61.46 o 
   2   4   9      236.79      244.33     22.63 o 
   3   4   9     2982.43     3159.42     66.87 o 
   4   4   9       81.53       81.58     11.30 o 
   5   4   9     1814.47     1836.31     71.09 o 
   6   4   9      191.72      164.12     16.23 o 
   7   4   9        3.31       24.20     11.99 o 
   8   4   9       75.53       40.58      9.26 o 
   9   4   9      311.07      286.51     70.91 o 
 -15   5   9      173.26      133.72     14.92 o 
 -14   5   9      281.30      234.72     24.11 o 
 -13   5   9      625.04      526.41     38.67 o 
 -12   5   9      734.20      657.87     40.03 o 
 -11   5   9        7.31       21.57      8.52 o 
 -10   5   9       20.66       41.53     17.06 o 
  -9   5   9     3119.04     3277.59     67.77 o 
  -8   5   9        0.36       34.02      7.14 o 
  -7   5   9     3325.49     3314.68     67.97 o 
  -6   5   9       13.14       13.90      5.71 o 
  -5   5   9       85.61       42.98     10.79 o 
  -4   5   9      640.10      540.61     29.55 o 
  -3   5   9      881.89      802.06     35.11 o 
  -2   5   9     1568.41     1467.11     53.05 o 
  -1   5   9     2967.41     2862.83    140.70 o 
   0   5   9       59.63       70.19     17.70 o 
   1   5   9      369.75      319.08     17.64 o 
   2   5   9      335.72      315.54     19.73 o 
   3   5   9        7.33       29.82     12.18 o 
   4   5   9      466.56      425.34     27.44 o 
   5   5   9      316.44      328.44     20.17 o 
   6   5   9      189.40       96.55     18.51 o 
   7   5   9     1887.82     1797.67    101.14 o 
   8   5   9      224.28      276.03     28.97 o 
   9   5   9       91.60       59.86     12.64 o 
 -15   6   9        1.35       29.73      8.39 o 
 -14   6   9      631.65      575.98     26.91 o 
 -13   6   9       75.95       74.14     11.45 o 
 -12   6   9      130.34       92.11     12.78 o 
 -11   6   9      111.55      108.61     23.09 o 
 -10   6   9      664.63      593.02     32.10 o 
  -9   6   9      385.89      315.94     23.13 o 
  -8   6   9     4569.27     4871.30    137.26 o 
  -7   6   9      212.78      121.99     16.29 o 
  -6   6   9     1449.44     1406.44     70.50 o 
  -5   6   9      133.87       99.18     14.85 o 
  -4   6   9      365.16      313.81     24.69 o 
  -3   6   9       94.91       46.83     10.43 o 
  -2   6   9     2099.91     1895.56     81.36 o 
  -1   6   9      119.95       68.79     14.32 o 
   0   6   9     2159.95     2051.95    103.46 o 
   1   6   9       54.55       55.36     10.01 o 
   2   6   9      481.48      444.74     25.39 o 
   3   6   9      608.84      529.54     28.60 o 
   4   6   9      177.93      138.79     14.87 o 
   5   6   9      252.83      142.75     14.81 o 
   6   6   9     1399.59     1532.15     82.11 o 
   7   6   9      280.38      240.62     29.45 o 
   8   6   9      883.42      975.48     49.33 o 
   9   6   9      261.78      218.56     38.07 o 
 -14   7   9       34.09       25.93     18.51 o 
 -13   7   9      104.84       99.17     22.28 o 
 -12   7   9     1121.23     1038.72     54.42 o 
 -11   7   9       26.39       38.43      9.65 o 
 -10   7   9     1149.73     1158.85     54.16 o 
  -9   7   9      544.05      547.35     35.84 o 
  -8   7   9      177.09      155.05     14.79 o 
  -7   7   9     2186.99     2214.25     56.93 o 
  -6   7   9     2255.22     2341.11     65.75 o 
  -5   7   9       44.84       49.57      9.85 o 
  -4   7   9     2884.62     2987.48    122.84 o 
  -3   7   9      403.01      430.04     44.90 o 
  -2   7   9      597.71      469.54     27.55 o 
  -1   7   9        6.97        0.46      3.03 o 
   0   7   9       75.14       55.62      6.96 o 
   1   7   9       28.12       41.83      6.74 o 
   2   7   9      688.94      692.33     38.01 o 
   3   7   9       10.46       39.34     17.39 o 
   4   7   9      753.73      726.71     34.90 o 
   5   7   9      136.02      122.94     17.40 o 
   6   7   9      316.69      307.93     39.42 o 
   7   7   9      478.18      578.51     59.76 o 
   8   7   9      340.45      351.37     33.16 o 
 -14   8   9       85.29       54.83     14.37 o 
 -13   8   9      494.49      407.96     37.18 o 
 -12   8   9        0.02       26.73     18.59 o 
 -11   8   9      634.78      561.45     76.40 o 
 -10   8   9      156.95      131.91     17.40 o 
  -9   8   9      229.21      191.01     22.76 o 
  -8   8   9       33.37       46.28     10.10 o 
  -7   8   9      132.18      124.68     18.47 o 
  -6   8   9      478.14      462.78     32.04 o 
  -5   8   9     2362.70     2324.39     69.01 o 
  -4   8   9      221.04      229.52     22.44 o 
  -3   8   9     1040.16     1080.12    153.75 o 
  -2   8   9     1102.01     1132.11     50.56 o 
  -1   8   9      277.64      218.79     19.00 o 
   0   8   9      698.71      644.78     35.68 o 
   1   8   9      352.98      342.21     21.11 o 
   2   8   9       66.19       54.63      9.85 o 
   3   8   9     2063.32     2091.59     99.17 o 
   4   8   9       37.14       53.90      9.77 o 
   5   8   9     1495.06     1494.35     79.16 o 
   6   8   9      141.31       80.64     22.12 o 
   7   8   9       27.82       50.14     10.46 o 
   8   8   9        9.32       32.44      9.12 o 
 -13   9   9      182.27      129.93     23.06 o 
 -12   9   9       19.75       44.15     20.38 o 
 -11   9   9      108.26       98.09     19.21 o 
 -10   9   9        0.33       24.77     24.38 o 
  -9   9   9      292.10      320.75     35.45 o 
  -8   9   9        0.10       31.69      9.40 o 
  -7   9   9      853.33      913.62     61.48 o 
  -6   9   9      199.83      127.41     14.97 o 
  -5   9   9      634.29      584.65     42.25 o 
  -4   9   9      105.07      122.53     27.26 o 
  -3   9   9      451.49      415.61     35.69 o 
  -2   9   9        5.81       29.38     23.22 o 
  -1   9   9     3974.58     4492.40    105.97 o 
   0   9   9        1.22       35.46     11.50 o 
   1   9   9      690.71      667.84     32.28 o 
   2   9   9       94.04       89.15     12.41 o 
   3   9   9       17.28       45.74      9.09 o 
   4   9   9      266.87      200.39     25.42 o 
   5   9   9      251.45      273.70     43.01 o 
   6   9   9        6.98       37.43     10.21 o 
   7   9   9      521.74      549.64     47.90 o 
 -13  10   9       86.48       87.11     26.95 o 
 -12  10   9        2.89       32.26     13.41 o 
 -11  10   9      122.47       70.63     19.81 o 
 -10  10   9      207.64      171.06     51.56 o 
  -9  10   9      165.91      124.70     17.96 o 
  -8  10   9      434.89      436.18     47.03 o 
  -7  10   9       33.79       40.39     12.10 o 
  -6  10   9      732.74      811.39     48.43 o 
  -5  10   9      596.88      620.37     49.50 o 
  -4  10   9        2.52        9.22     12.21 o 
  -3  10   9      704.87      780.23     51.95 o 
  -2  10   9     1124.28     1152.05     58.58 o 
  -1  10   9        4.66        3.26     12.54 o 
   0  10   9     1394.76     1566.47    109.47 o 
   1  10   9      447.33      412.52     29.26 o 
   2  10   9       11.50       39.70     13.05 o 
   3  10   9      173.91      123.13     16.78 o 
   4  10   9      142.16      142.13     19.61 o 
   5  10   9      172.23      139.22     20.94 o 
   6  10   9      223.75      208.75     40.29 o 
 -12  11   9      455.93      491.82     68.60 o 
 -11  11   9       10.87       33.67      8.43 o 
 -10  11   9      238.79      221.13     26.47 o 
  -9  11   9        4.72       25.92      9.12 o 
  -8  11   9       82.81       85.40     13.82 o 
  -7  11   9       60.10       64.98     12.96 o 
  -6  11   9      596.45      652.39     47.39 o 
  -5  11   9       96.81       96.68     16.08 o 
  -4  11   9     1080.62     1197.15     64.59 o 
  -3  11   9        3.03       12.03     16.93 o 
  -2  11   9      219.98      239.55     23.08 o 
  -1  11   9       50.12       63.98     13.01 o 
   0  11   9       14.70       29.57      8.33 o 
   1  11   9        0.74       24.07      9.02 o 
   2  11   9      793.21      881.17     79.71 o 
   3  11   9      153.77      160.17     30.94 o 
   4  11   9      599.59      640.46     53.15 o 
   5  11   9        0.05       30.76     23.76 o 
   6  11   9       87.20       67.18     19.78 o 
 -11  12   9       81.68       69.69     15.05 o 
 -10  12   9       55.78       73.87     12.63 o 
  -9  12   9      244.10      150.16     59.64 o 
  -8  12   9      411.04      349.67     31.30 o 
  -7  12   9       34.46       66.95     15.08 o 
  -6  12   9      324.47      289.02     24.97 o 
  -5  12   9      691.13      686.87     42.62 o 
  -4  12   9      201.31      207.80     38.79 o 
  -3  12   9      301.09      318.23     31.85 o 
  -2  12   9      419.17      491.93     32.51 o 
  -1  12   9       91.34       91.46     15.70 o 
   0  12   9      196.11      144.79     18.95 o 
   1  12   9       66.69       69.39     18.83 o 
   2  12   9      190.42      160.61     28.90 o 
   3  12   9      324.92      283.25     54.07 o 
   4  12   9        1.28        7.03      8.04 o 
   5  12   9       96.80      127.10     24.90 o 
 -10  13   9        0.24       26.76     15.15 o 
  -9  13   9      258.18      242.40     40.75 o 
  -8  13   9        2.25       49.66     19.79 o 
  -7  13   9      715.70      754.64     52.14 o 
  -6  13   9        0.91       41.83     10.26 o 
  -5  13   9       10.45       57.56     11.07 o 
  -4  13   9       29.90       42.96     12.62 o 
  -3  13   9      304.28      228.15     33.32 o 
  -2  13   9       21.57       40.36      9.51 o 
  -1  13   9      427.60      379.81     50.61 o 
   0  13   9       43.04       57.70     11.42 o 
   1  13   9      330.14      372.91     98.80 o 
   2  13   9        1.53       72.83     17.51 o 
   3  13   9       92.80       76.02     17.03 o 
   4  13   9        5.42       58.07     24.24 o 
  -8  14   9      264.51      169.79     21.83 o 
  -7  14   9       13.41        7.27      8.71 o 
  -6  14   9       67.10       73.20     12.56 o 
  -5  14   9      181.00      178.27     31.79 o 
  -4  14   9       62.51       68.35     13.30 o 
  -3  14   9      256.45      238.82     31.56 o 
  -2  14   9       45.51       59.72     11.69 o 
  -1  14   9       40.01       48.43     10.42 o 
   0  14   9       31.94       84.67     35.41 o 
   1  14   9      124.95      152.30     30.94 o 
   2  14   9       48.45       52.48     15.24 o 
  -6  15   9      115.32      106.05     18.68 o 
  -5  15   9       41.93       35.58      9.79 o 
  -4  15   9      266.69      278.99     27.13 o 
  -3  15   9        0.36       43.97     10.10 o 
  -2  15   9      201.59      175.48     25.80 o 
  -1  15   9       45.81       73.19     17.63 o 
   0  15   9        2.88       40.33     34.45 o 
 -14   0  10      501.70      570.99     92.50 o 
 -12   0  10     3462.23     3509.17    199.16 o 
 -10   0  10        9.19       17.70     11.72 o 
  -8   0  10     5803.64     5988.00    172.54 o 
  -6   0  10     3011.01     3071.98    104.46 o 
  -4   0  10      516.39      465.31     42.90 o 
  -2   0  10       32.20       56.51     17.42 o 
   0   0  10     2126.73     2103.26     77.91 o 
   2   0  10     1147.83     1137.33     61.49 o 
   4   0  10      451.39      415.53     34.39 o 
   6   0  10        2.40       14.42     10.45 o 
   8   0  10     1558.70     1460.69    111.52 o 
 -15   1  10       38.61       64.97     10.66 o 
 -14   1  10        1.21       40.51      8.66 o 
 -13   1  10      710.31      650.55     45.80 o 
 -12   1  10      274.01      220.30     21.02 o 
 -11   1  10     1368.01     1350.69     58.82 o 
 -10   1  10     1240.06     1206.23     46.71 o 
  -9   1  10      835.57      877.89     56.93 o 
  -8   1  10      972.92      920.14     36.24 o 
  -7   1  10     1505.86     1629.07     55.50 o 
  -6   1  10      987.23      880.07     34.39 o 
  -5   1  10     1342.96     1357.94     53.98 o 
  -4   1  10      525.14      493.12     24.38 o 
  -3   1  10       27.02       36.15      8.46 o 
  -2   1  10     2677.78     2681.03     85.36 o 
  -1   1  10      741.39      778.21     30.95 o 
   0   1  10      692.35      645.00     42.58 o 
   1   1  10      824.56      823.09     37.44 o 
   2   1  10      437.48      393.84     23.96 o 
   3   1  10      617.11      576.53     32.61 o 
   4   1  10     1049.95     1009.98     44.27 o 
   5   1  10       64.90       76.24     14.70 o 
   6   1  10      331.51      324.85     22.62 o 
   7   1  10      543.44      502.47     33.61 o 
   8   1  10        0.16       32.87      7.87 o 
   9   1  10      451.16      417.33     47.43 o 
 -15   2  10       79.72       61.29     12.91 o 
 -14   2  10        2.24       27.61     10.34 o 
 -13   2  10        6.52       37.43     11.09 o 
 -12   2  10        6.58       65.32     11.67 o 
 -11   2  10     1504.97     1510.82     48.35 o 
 -10   2  10       17.92       48.78     12.22 o 
  -9   2  10     1944.08     2066.99     45.67 o 
  -8   2  10      223.78      214.90     18.28 o 
  -7   2  10     2185.90     2225.12     44.71 o 
  -6   2  10       91.39       86.96     11.32 o 
  -5   2  10      425.84      424.37     33.27 o 
  -4   2  10      782.13      736.87     33.95 o 
  -3   2  10     4990.59     5474.41     92.51 o 
  -2   2  10       11.13        7.89      6.79 o 
  -1   2  10     1385.54     1322.74     46.33 o 
   0   2  10      351.30      295.19     16.57 o 
   1   2  10      144.75      109.92     13.65 o 
   2   2  10       17.37       58.02     20.52 o 
   3   2  10     3019.17     3285.11     67.78 o 
   4   2  10      352.06      387.86     22.80 o 
   5   2  10     1186.38     1321.06     41.50 o 
   6   2  10        5.63       19.82      9.01 o 
   7   2  10      410.53      419.44     28.94 o 
   8   2  10        6.97       41.12      9.82 o 
 -15   3  10      334.00      293.14     25.18 o 
 -14   3  10        3.82       39.31      9.32 o 
 -13   3  10      368.66      348.28     31.57 o 
 -12   3  10      342.33      300.66     27.72 o 
 -11   3  10      154.35      148.42     15.63 o 
 -10   3  10      191.62      177.64     14.58 o 
  -9   3  10      265.40      242.75     18.62 o 
  -8   3  10     1247.37     1269.53     48.29 o 
  -7   3  10      275.75      317.76     18.76 o 
  -6   3  10      560.02      576.15     32.31 o 
  -5   3  10     4215.47     4210.80     79.43 o 
  -4   3  10     1625.43     1432.15     60.72 o 
  -3   3  10      748.64      594.35     24.65 o 
  -2   3  10     1998.16     1859.20     62.60 o 
  -1   3  10     2408.19     2487.22     48.89 o 
   0   3  10      170.88      141.92     18.28 o 
   1   3  10     2446.73     2661.78     57.49 o 
   2   3  10      292.96      322.17     23.36 o 
   3   3  10      100.77       97.12     15.21 o 
   4   3  10     1239.84     1327.37     57.38 o 
   5   3  10        5.98       28.37     13.29 o 
   6   3  10      179.47      191.37     24.21 o 
   7   3  10      106.95       82.01     11.71 o 
   8   3  10       14.38       45.96     10.16 o 
 -15   4  10        2.87       37.99      8.07 o 
 -14   4  10      425.12      445.69     33.95 o 
 -13   4  10       77.29       75.35     11.49 o 
 -12   4  10      896.96      893.66     34.75 o 
 -11   4  10      149.11      170.64     17.77 o 
 -10   4  10        8.71       29.13      9.23 o 
  -9   4  10      357.57      312.58     23.03 o 
  -8   4  10      670.23      698.03     40.10 o 
  -7   4  10      636.06      640.46     38.76 o 
  -6   4  10     3320.73     3281.28    264.82 o 
  -5   4  10      246.91      210.96     15.98 o 
  -4   4  10     2281.83     2296.86     84.57 o 
  -3   4  10       97.74       45.35     11.25 o 
  -2   4  10      982.63      916.31     33.40 o 
  -1   4  10      341.56      263.48     15.88 o 
   0   4  10     5289.93     5753.06    117.16 o 
   1   4  10        0.01       25.93     11.83 o 
   2   4  10      748.72      758.12     37.13 o 
   3   4  10        2.29       22.64      5.57 o 
   4   4  10       47.72       70.19     16.34 o 
   5   4  10       18.63       45.46      9.13 o 
   6   4  10       21.55       74.06     16.92 o 
   7   4  10      177.40      124.43     20.73 o 
   8   4  10      472.94      484.53     61.68 o 
 -15   5  10      113.22       94.05     20.46 o 
 -14   5  10       56.55       62.70     10.15 o 
 -13   5  10      192.63      185.62     20.99 o 
 -12   5  10      203.13      136.68     15.96 o 
 -11   5  10       63.06       68.56      9.70 o 
 -10   5  10     2605.70     2604.40     79.21 o 
  -9   5  10       35.03       63.80     10.98 o 
  -8   5  10      467.00      443.91     26.04 o 
  -7   5  10      408.58      447.20     35.80 o 
  -6   5  10       15.48       33.08     12.91 o 
  -5   5  10     2420.97     2251.41    120.48 o 
  -4   5  10     1066.83     1002.36     64.86 o 
  -3   5  10      273.38      225.40     15.35 o 
  -2   5  10     2098.00     2151.25     60.57 o 
  -1   5  10      877.95      922.63     35.82 o 
   0   5  10      159.72      147.06     15.75 o 
   1   5  10      722.65      754.64     37.08 o 
   2   5  10      114.13      124.68     17.53 o 
   3   5  10       23.51       19.70     15.84 o 
   4   5  10     1330.62     1392.09     94.87 o 
   5   5  10       10.16       52.77      9.42 o 
   6   5  10     1409.38     1482.87     75.34 o 
   7   5  10       21.60       44.69     11.25 o 
   8   5  10        2.09       51.79     15.85 o 
 -14   6  10       24.11       59.49     13.49 o 
 -13   6  10        0.99       37.69      9.30 o 
 -12   6  10      173.73      123.36     22.67 o 
 -11   6  10     1273.20     1175.76     39.60 o 
 -10   6  10       64.97       41.53     14.11 o 
  -9   6  10     1365.35     1455.48     47.44 o 
  -8   6  10      127.06       86.34     11.26 o 
  -7   6  10      497.23      469.26     32.95 o 
  -6   6  10      101.43       80.03     19.05 o 
  -5   6  10      775.42      808.62     47.70 o 
  -4   6  10      112.92       88.21     17.53 o 
  -3   6  10     1919.07     2085.40    105.28 o 
  -2   6  10       16.49       17.30      4.55 o 
  -1   6  10      817.51      810.69     43.10 o 
   0   6  10       19.15       21.28     10.13 o 
   1   6  10      179.62      140.14     16.32 o 
   2   6  10      795.89      769.24     38.39 o 
   3   6  10      521.08      484.99     28.50 o 
   4   6  10       62.28       69.44     10.46 o 
   5   6  10     1396.97     1384.45     71.03 o 
   6   6  10      336.17      329.10     43.89 o 
   7   6  10      173.52      144.31     20.65 o 
   8   6  10      295.86      214.09     29.76 o 
 -14   7  10       24.69       37.51      9.77 o 
 -13   7  10      922.43      810.47     54.37 o 
 -12   7  10      137.93      141.53     25.20 o 
 -11   7  10      278.01      233.32     45.90 o 
 -10   7  10      522.64      498.85     50.15 o 
  -9   7  10      300.52      258.89     25.15 o 
  -8   7  10     1190.06     1211.75     73.13 o 
  -7   7  10     1917.09     2078.78     70.99 o 
  -6   7  10       18.10       49.79     19.25 o 
  -5   7  10     2486.91     2567.77     70.50 o 
  -4   7  10      326.80      318.39     27.72 o 
  -3   7  10       17.46       21.91     14.64 o 
  -2   7  10       18.56       41.99      9.31 o 
  -1   7  10      540.37      498.32     48.13 o 
   0   7  10       42.81       43.17      8.58 o 
   1   7  10      559.76      571.03     30.11 o 
   2   7  10        2.90       43.16     32.07 o 
   3   7  10      843.04      881.20     52.19 o 
   4   7  10      414.09      425.00     25.89 o 
   5   7  10        1.03       32.75     14.84 o 
   6   7  10      219.51      225.53     26.73 o 
   7   7  10      597.54      635.93     62.49 o 
 -13   8  10        7.47       47.77     13.85 o 
 -12   8  10      377.44      340.62     41.26 o 
 -11   8  10      169.53      127.55     20.42 o 
 -10   8  10        2.82       30.55     10.66 o 
  -9   8  10      237.13      186.32     22.02 o 
  -8   8  10      139.13      135.35     17.45 o 
  -7   8  10       91.69       90.14     19.06 o 
  -6   8  10     1648.02     1867.06     69.98 o 
  -5   8  10       30.04       22.96     13.80 o 
  -4   8  10      390.44      414.72     27.78 o 
  -3   8  10     1146.94     1171.18     62.76 o 
  -2   8  10       92.41       41.93     14.35 o 
  -1   8  10      490.77      476.57     32.44 o 
   0   8  10      939.08      965.02     41.58 o 
   1   8  10      410.21      390.51     24.47 o 
   2   8  10     1530.30     1720.52     76.17 o 
   3   8  10       68.79       49.42     16.46 o 
   4   8  10      138.62       94.45     21.31 o 
   5   8  10       11.75       46.54     10.25 o 
   6   8  10      297.08      304.81     29.21 o 
   7   8  10       49.81       74.60     14.14 o 
 -13   9  10       58.87       63.85     11.43 o 
 -12   9  10      191.39      166.79     23.36 o 
 -11   9  10       19.60       23.49     10.18 o 
 -10   9  10      401.69      375.42     30.98 o 
  -9   9  10       45.24       62.36     13.41 o 
  -8   9  10      203.37      172.94     21.28 o 
  -7   9  10      229.98      155.69     19.91 o 
  -6   9  10       66.17       55.31     12.77 o 
  -5   9  10       92.10      127.45     16.67 o 
  -4   9  10     1738.46     1916.90     80.03 o 
  -3   9  10       35.88       82.16     17.03 o 
  -2   9  10     3059.41     3300.75    119.88 o 
  -1   9  10        6.85       21.06      9.10 o 
   0   9  10      200.42      160.73     26.96 o 
   1   9  10       80.14       91.55     23.94 o 
   2   9  10      589.11      614.30     32.78 o 
   3   9  10       64.24       68.20     11.89 o 
   4   9  10      588.62      521.16     51.72 o 
   5   9  10        1.34       35.73     15.07 o 
   6   9  10      237.31      187.85     22.35 o 
 -12  10  10      111.36       68.04     13.32 o 
 -11  10  10      189.02      118.62     46.87 o 
 -10  10  10       28.18       43.21     10.49 o 
  -9  10  10      213.06      163.71     23.56 o 
  -8  10  10      164.22      159.10     25.69 o 
  -7  10  10      295.57      252.70     51.67 o 
  -6  10  10      663.13      651.34     64.09 o 
  -5  10  10       75.24       66.48     27.14 o 
  -4  10  10       61.34       38.91     16.35 o 
  -3  10  10     1288.36     1569.97     97.33 o 
  -2  10  10      125.81      117.85     18.49 o 
  -1  10  10      650.09      828.21     45.67 o 
   0  10  10      212.70      185.03     21.32 o 
   1  10  10      182.54      197.35     25.53 o 
   2  10  10      257.23      210.55     29.57 o 
   3  10  10      522.24      685.99     56.59 o 
   4  10  10       11.69       59.47     17.02 o 
   5  10  10      116.15      123.58     22.66 o 
 -11  11  10       36.71       41.08      9.15 o 
 -10  11  10        0.40       43.99      9.44 o 
  -9  11  10       57.28       65.55     19.81 o 
  -8  11  10       83.88       74.02     24.51 o 
  -7  11  10      780.04      844.50     75.64 o 
  -6  11  10      142.88      124.34     19.67 o 
  -5  11  10      796.92      717.90     58.23 o 
  -4  11  10        5.54        2.58      5.66 o 
  -3  11  10       14.24       47.68     20.15 o 
  -2  11  10       93.55      110.44     16.45 o 
  -1  11  10      421.94      507.70     31.94 o 
   0  11  10        0.06       18.00     11.36 o 
   1  11  10      819.34      977.10     52.04 o 
   2  11  10       87.01      134.25     25.48 o 
   3  11  10      253.47      262.84     34.93 o 
   4  11  10       14.23       30.78     17.07 o 
 -10  12  10        0.03       20.06     13.04 o 
  -9  12  10      215.36      167.08     23.07 o 
  -8  12  10       81.83       66.21     14.20 o 
  -7  12  10        0.13       29.70     12.83 o 
  -6  12  10      538.82      581.59     42.68 o 
  -5  12  10      364.73      365.59     46.13 o 
  -4  12  10      139.67      146.16     19.96 o 
  -3  12  10      271.15      304.68     37.88 o 
  -2  12  10       43.38       63.45     13.41 o 
  -1  12  10      172.98      160.38     22.68 o 
   0  12  10       86.47       91.12     16.45 o 
   1  12  10       17.49       75.99     18.66 o 
   2  12  10      221.06      254.36     30.56 o 
   3  12  10       90.04       88.54     20.07 o 
  -9  13  10        3.58       21.44     17.72 o 
  -8  13  10       89.56       44.33      8.77 o 
  -7  13  10        3.50       28.24      7.26 o 
  -6  13  10       28.86       34.31     17.25 o 
  -5  13  10        2.11       49.02     11.97 o 
  -4  13  10      552.30      593.34     40.51 o 
  -3  13  10        0.26       44.63     11.62 o 
  -2  13  10      411.26      398.26     46.53 o 
  -1  13  10       24.51       35.33     14.23 o 
   0  13  10      132.55      154.70     38.28 o 
   1  13  10       13.94       59.56     16.58 o 
   2  13  10       18.86       39.97     14.82 o 
  -7  14  10        0.09       39.63      9.72 o 
  -6  14  10      230.61      180.75     32.96 o 
  -5  14  10       21.56       56.34     13.69 o 
  -4  14  10       94.07      102.84     15.54 o 
  -3  14  10       66.89       64.17     12.80 o 
  -2  14  10       23.63       45.39     10.43 o 
  -1  14  10       51.11       69.66     38.20 o 
   0  14  10      225.86      220.88     39.87 o 
 -15   0  11      492.54      512.18     54.31 o 
 -13   0  11      463.89      486.82     47.16 o 
 -11   0  11       83.33       51.17     18.10 o 
  -9   0  11     4896.44     5315.28    193.38 o 
  -7   0  11       77.53       75.91     17.07 o 
  -5   0  11      426.32      348.96     39.87 o 
  -3   0  11      255.74      256.98     43.86 o 
  -1   0  11     2450.20     2868.32    113.08 o 
   1   0  11     1479.66     1509.92     77.59 o 
   3   0  11      115.94       62.56     13.89 o 
   5   0  11      403.17      421.62     35.24 o 
   7   0  11      893.31     1007.44     97.77 o 
 -15   1  11       29.18       33.04     14.94 o 
 -14   1  11      273.22      223.04     24.22 o 
 -13   1  11      265.28      272.02     26.14 o 
 -12   1  11      196.91      170.76     17.15 o 
 -11   1  11     1126.07      989.20     47.48 o 
 -10   1  11      788.22      740.23     48.87 o 
  -9   1  11       59.08       45.61     16.78 o 
  -8   1  11     2149.18     2198.54     48.28 o 
  -7   1  11        2.08       10.64      5.12 o 
  -6   1  11       53.99       43.19     12.15 o 
  -5   1  11      618.97      626.25     36.60 o 
  -4   1  11       42.30       65.73     13.10 o 
  -3   1  11     3108.13     3404.48     64.55 o 
  -2   1  11      309.48      302.36     19.71 o 
  -1   1  11       66.52       70.91     21.06 o 
   0   1  11     1337.73     1407.40     52.99 o 
   1   1  11      391.07      398.71     23.49 o 
   2   1  11      310.69      293.43     19.82 o 
   3   1  11      655.18      783.10     42.83 o 
   4   1  11       15.39       24.75     10.12 o 
   5   1  11      266.11      288.53     19.57 o 
   6   1  11      472.42      494.89     48.76 o 
   7   1  11       39.89       51.66     11.56 o 
   8   1  11      145.47      115.80     38.38 o 
 -15   2  11        8.72       32.41      9.76 o 
 -14   2  11      391.35      357.75     27.02 o 
 -13   2  11        2.36       26.28     17.06 o 
 -12   2  11      942.52      972.81     48.95 o 
 -11   2  11        0.88       43.49     10.06 o 
 -10   2  11      377.11      315.82     21.02 o 
  -9   2  11       26.52       41.84      9.00 o 
  -8   2  11        0.12       17.56     16.37 o 
  -7   2  11      124.76       89.94     10.84 o 
  -6   2  11       52.19       54.91     11.85 o 
  -5   2  11     1152.09     1120.66     43.09 o 
  -4   2  11     3954.91     4259.67     83.32 o 
  -3   2  11      199.54       89.17     10.22 o 
  -2   2  11     1362.39     1286.29     48.95 o 
  -1   2  11      676.50      607.79     35.51 o 
   0   2  11      455.70      441.62     25.72 o 
   1   2  11       30.39       64.94     11.26 o 
   2   2  11     1517.27     1572.31     46.67 o 
   3   2  11       26.10       26.52     10.05 o 
   4   2  11     1579.58     1558.21     48.26 o 
   5   2  11       10.44       49.38     11.56 o 
   6   2  11      145.97      101.79     20.26 o 
   7   2  11       13.61       44.15      8.37 o 
 -15   3  11       25.38       43.28      8.79 o 
 -14   3  11       74.87       66.77     10.60 o 
 -13   3  11      145.39      114.08     16.78 o 
 -12   3  11       89.81       59.16     15.95 o 
 -11   3  11       60.90       67.99     12.04 o 
 -10   3  11      242.02      252.07     23.23 o 
  -9   3  11        5.09       34.63      9.21 o 
  -8   3  11     1540.07     1485.59     60.94 o 
  -7   3  11       83.49       71.03     10.03 o 
  -6   3  11     1494.79     1484.34     66.75 o 
  -5   3  11      645.73      627.11     36.47 o 
  -4   3  11        9.34       28.54      7.29 o 
  -3   3  11     1660.12     1587.23     59.47 o 
  -2   3  11     4720.78     5078.34    115.06 o 
  -1   3  11       19.09       35.65     14.04 o 
   0   3  11     1690.61     1948.84     79.95 o 
   1   3  11      195.82      187.19     17.04 o 
   2   3  11       52.57       57.34      9.40 o 
   3   3  11      784.94      815.16     38.96 o 
   4   3  11       86.32       89.94     11.42 o 
   5   3  11       44.25       44.79      9.69 o 
   6   3  11      128.63      124.36     20.36 o 
   7   3  11       24.90       64.70     12.11 o 
 -15   4  11      248.75      196.98     24.26 o 
 -14   4  11        0.39       34.62     10.70 o 
 -13   4  11       63.78       68.79     11.00 o 
 -12   4  11      102.87       99.36     18.32 o 
 -11   4  11        5.59       38.27      8.49 o 
 -10   4  11      224.54      232.21     22.01 o 
  -9   4  11     1189.83     1174.64     50.78 o 
  -8   4  11      658.81      609.27     36.23 o 
  -7   4  11      719.05      684.68     39.24 o 
  -6   4  11      207.51      159.71     20.99 o 
  -5   4  11      486.65      402.02     28.80 o 
  -4   4  11      531.78      434.24     28.53 o 
  -3   4  11     1855.42     1804.11     72.97 o 
  -2   4  11      161.85      114.99     13.33 o 
  -1   4  11     3268.43     3691.88     75.69 o 
   0   4  11       28.24       35.88     11.49 o 
   1   4  11      357.57      372.50     30.96 o 
   2   4  11       55.33       62.85     11.87 o 
   3   4  11      105.31       75.82      9.82 o 
   4   4  11       35.21       45.67      8.99 o 
   5   4  11      226.90      192.08     19.13 o 
   6   4  11       44.69       35.77      9.57 o 
   7   4  11      276.40      339.08     37.66 o 
 -14   5  11        0.18       30.69      7.03 o 
 -13   5  11      526.51      477.64     36.23 o 
 -12   5  11       16.66       52.82      9.76 o 
 -11   5  11     1680.96     1669.12     73.41 o 
 -10   5  11        7.07       33.53      9.01 o 
  -9   5  11       27.67       34.15      7.56 o 
  -8   5  11      710.14      692.83     33.71 o 
  -7   5  11     1230.78     1223.08     58.94 o 
  -6   5  11      268.44      219.52     30.55 o 
  -5   5  11      499.07      514.58     44.82 o 
  -4   5  11       12.32       17.83      6.74 o 
  -3   5  11      592.59      568.43     32.16 o 
  -2   5  11      490.53      405.97     23.87 o 
  -1   5  11       52.96       36.50      6.01 o 
   0   5  11      709.86      742.72     33.35 o 
   1   5  11      597.10      591.71     36.78 o 
   2   5  11       39.99       37.46     17.73 o 
   3   5  11     1667.79     1697.11     51.86 o 
   4   5  11       16.18       38.42      8.50 o 
   5   5  11      589.18      625.63     37.49 o 
   6   5  11        6.44       49.55     18.81 o 
   7   5  11       34.50       55.91     14.79 o 
 -14   6  11      147.03      133.91     25.16 o 
 -13   6  11       39.95       62.15     13.09 o 
 -12   6  11      674.57      749.58     42.28 o 
 -11   6  11      138.20      113.11     14.36 o 
 -10   6  11      626.32      536.34     42.03 o 
  -9   6  11      174.83      109.60     12.83 o 
  -8   6  11      166.46      145.47     19.01 o 
  -7   6  11       59.33       41.28     10.50 o 
  -6   6  11      380.99      339.34     25.87 o 
  -5   6  11      438.20      363.61     26.26 o 
  -4   6  11      471.61      486.82     27.99 o 
  -3   6  11       94.85       68.60     10.22 o 
  -2   6  11      405.77      380.56     23.72 o 
  -1   6  11      451.63      359.54     40.95 o 
   0   6  11        3.71       10.91      4.41 o 
   1   6  11      486.19      456.82     27.05 o 
   2   6  11      732.96      821.03     42.86 o 
   3   6  11        6.79       30.99     11.79 o 
   4   6  11      709.76      725.03     36.03 o 
   5   6  11      469.23      476.35     41.87 o 
   6   6  11        3.55       26.52     19.67 o 
 -13   7  11      156.10      137.88     20.51 o 
 -12   7  11       28.19       23.97     16.30 o 
 -11   7  11      188.66      159.56     23.06 o 
 -10   7  11      924.90     1045.25     80.93 o 
  -9   7  11        3.22       26.45     18.46 o 
  -8   7  11     1624.54     1783.55     66.44 o 
  -7   7  11       35.20       27.14     14.13 o 
  -6   7  11      277.99      281.84     25.79 o 
  -5   7  11       56.44       47.78      9.86 o 
  -4   7  11      113.15      106.42     21.48 o 
  -3   7  11        4.86       28.69      8.33 o 
  -2   7  11     1078.76     1072.96     65.26 o 
  -1   7  11       41.50       38.87     10.98 o 
   0   7  11      835.41      888.78     64.59 o 
   1   7  11       15.36       20.82      6.34 o 
   2   7  11      240.18      218.85     20.49 o 
   3   7  11      360.26      351.93     22.66 o 
   4   7  11      269.54      257.02     33.01 o 
   5   7  11      173.61      153.68     35.54 o 
   6   7  11      605.32      585.73     62.35 o 
 -13   8  11       60.77       40.89     11.90 o 
 -12   8  11       53.72       57.18     14.42 o 
 -11   8  11        2.26       23.14      9.21 o 
 -10   8  11      314.30      240.83     34.36 o 
  -9   8  11      439.44      439.91     31.89 o 
  -8   8  11        6.21       49.59     12.18 o 
  -7   8  11      343.03      314.98     25.66 o 
  -6   8  11      252.70      264.49     36.67 o 
  -5   8  11       66.48       79.64     14.49 o 
  -4   8  11     1192.59     1170.80     64.28 o 
  -3   8  11      358.80      407.22     32.05 o 
  -2   8  11       88.88       89.92     16.26 o 
  -1   8  11     1222.70     1385.24     57.74 o 
   0   8  11      425.84      499.65     42.04 o 
   1   8  11      368.63      397.85     32.45 o 
   2   8  11      221.24      190.32     27.66 o 
   3   8  11       55.63       66.33     13.76 o 
   4   8  11        1.77       27.58      8.53 o 
   5   8  11      581.73      587.16     49.47 o 
 -12   9  11        6.76       34.43     13.04 o 
 -11   9  11      212.88      215.49     25.52 o 
 -10   9  11       15.68       38.77     11.12 o 
  -9   9  11       93.82       86.66     17.57 o 
  -8   9  11        6.02       33.17     10.12 o 
  -7   9  11      575.27      510.73     51.78 o 
  -6   9  11        5.82       22.25     18.93 o 
  -5   9  11     1043.86     1100.48     57.71 o 
  -4   9  11        4.65       49.98     21.67 o 
  -3   9  11     1432.44     1584.32     58.71 o 
  -2   9  11        3.26       23.43      8.29 o 
  -1   9  11        1.84       21.62     14.34 o 
   0   9  11       52.62       83.85     14.98 o 
   1   9  11     1305.21     1479.56    100.89 o 
   2   9  11       43.02       65.13     20.29 o 
   3   9  11      352.63      361.33     40.20 o 
   4   9  11        1.70       34.64     11.42 o 
   5   9  11       41.44       61.07     31.74 o 
 -11  10  11       51.66       55.08     10.31 o 
 -10  10  11      178.84      135.45     19.31 o 
  -9  10  11      428.90      324.77     33.47 o 
  -8  10  11        9.25       46.77     11.30 o 
  -7  10  11      193.65      196.16     23.15 o 
  -6  10  11      167.23      189.34     23.88 o 
  -5  10  11        1.52       20.76      8.24 o 
  -4  10  11      486.88      592.12     37.11 o 
  -3  10  11      195.32      140.82     19.57 o 
  -2  10  11       51.18       69.56     19.10 o 
  -1  10  11      377.86      386.48     50.55 o 
   0  10  11      530.98      633.58     64.23 o 
   1  10  11       79.30       49.68     10.98 o 
   2  10  11      285.73      355.16    118.02 o 
   3  10  11        6.15       59.08     16.79 o 
   4  10  11       30.30       78.09     16.96 o 
 -10  11  11      315.09      278.96     28.35 o 
  -9  11  11       10.15       33.81     14.21 o 
  -8  11  11      567.95      616.23     43.17 o 
  -7  11  11      136.62       88.03     15.79 o 
  -6  11  11      138.60      134.37     19.86 o 
  -5  11  11        2.42       56.34     16.16 o 
  -4  11  11       64.96       67.57     12.37 o 
  -3  11  11       36.27       98.23     27.11 o 
  -2  11  11     1093.50     1246.76     66.06 o 
  -1  11  11       19.13       34.52     24.38 o 
   0  11  11      389.40      424.51     38.17 o 
   1  11  11        0.63       43.38     19.14 o 
   2  11  11       10.98       59.68     16.89 o 
   3  11  11       47.24       74.10     19.45 o 
  -9  12  11      164.64      149.05     36.74 o 
  -8  12  11      172.47      144.82     19.18 o 
  -7  12  11      159.82      172.06     28.54 o 
  -6  12  11      242.41      195.05     47.33 o 
  -5  12  11       43.43       37.47     11.57 o 
  -4  12  11      239.05      212.66     26.46 o 
  -3  12  11      108.67      143.93     37.42 o 
  -2  12  11       95.44      102.54     21.88 o 
  -1  12  11      160.53      125.27     18.58 o 
   0  12  11       18.35       62.98     15.83 o 
   1  12  11       49.26       57.23     14.84 o 
   2  12  11      279.08      305.67     45.61 o 
  -7  13  11      286.67      229.35     25.43 o 
  -6  13  11        2.77       36.10     10.39 o 
  -5  13  11      245.08      185.48     49.51 o 
  -4  13  11        1.24       66.63     14.36 o 
  -3  13  11      290.58      233.03     25.63 o 
  -2  13  11       16.64       29.91     15.77 o 
  -1  13  11       13.35       40.83     14.75 o 
   0  13  11       13.81       81.24     25.60 o 
 -14   0  12       11.92       64.01     37.96 o 
 -12   0  12      979.80     1015.12     66.08 o 
 -10   0  12     1783.29     1933.53     85.66 o 
  -8   0  12      869.82      973.80    130.06 o 
  -6   0  12     1633.93     1422.14    106.22 o 
  -4   0  12      703.13      741.04     58.80 o 
  -2   0  12     1293.66     1201.76     63.71 o 
   0   0  12      520.68      541.27     43.04 o 
   2   0  12      988.42      989.19    120.09 o 
   4   0  12     1331.19     1398.39     95.29 o 
   6   0  12      139.97      115.76     25.76 o 
 -14   1  12      465.85      464.16     26.04 o 
 -13   1  12       60.37       63.53      9.99 o 
 -12   1  12      340.77      379.38     28.65 o 
 -11   1  12      575.48      621.57     37.49 o 
 -10   1  12       45.40       42.73      8.44 o 
  -9   1  12      423.31      432.77     26.04 o 
  -8   1  12      616.31      612.65     36.13 o 
  -7   1  12      357.23      379.76     32.09 o 
  -6   1  12      950.15      914.01     35.73 o 
  -5   1  12      368.80      381.39     26.31 o 
  -4   1  12       88.70       60.42      9.09 o 
  -3   1  12      341.71      333.15     22.14 o 
  -2   1  12      681.15      708.28     60.66 o 
  -1   1  12      965.33      918.67     36.16 o 
   0   1  12     1132.61     1160.94     50.30 o 
   1   1  12        0.83       33.21      7.93 o 
   2   1  12      257.43      279.27     25.81 o 
   3   1  12      983.17      990.25     49.17 o 
   4   1  12        2.44       27.18      8.22 o 
   5   1  12      363.19      403.85     30.66 o 
   6   1  12      182.72      182.76     32.69 o 
 -14   2  12        0.40       29.45     13.41 o 
 -13   2  12      874.20      838.67     46.61 o 
 -12   2  12        1.85       58.57     10.52 o 
 -11   2  12      256.69      233.47     20.37 o 
 -10   2  12        3.15       29.43      7.28 o 
  -9   2  12      379.92      350.48     21.82 o 
  -8   2  12      227.28      207.67     32.09 o 
  -7   2  12     2373.96     2278.06     71.09 o 
  -6   2  12      159.10      183.11     16.45 o 
  -5   2  12      249.86      252.00     19.32 o 
  -4   2  12      415.71      409.50     25.40 o 
  -3   2  12      399.30      346.55     25.69 o 
  -2   2  12      119.86      113.37     14.52 o 
  -1   2  12     2640.03     2982.94     84.30 o 
   0   2  12       79.77       61.10     14.11 o 
   1   2  12     1147.71     1297.86     53.67 o 
   2   2  12        0.05       33.89      7.76 o 
   3   2  12      217.63      266.54     20.19 o 
   4   2  12        0.05       26.63      8.93 o 
   5   2  12       55.33       71.16     10.57 o 
   6   2  12       17.47       35.26      9.83 o 
 -14   3  12      116.06      102.01     13.19 o 
 -13   3  12       89.98       94.26     13.87 o 
 -12   3  12       82.42       68.40     10.77 o 
 -11   3  12      251.25      268.27     20.33 o 
 -10   3  12        2.46        9.64      6.72 o 
  -9   3  12      706.09      691.77     37.34 o 
  -8   3  12      499.72      550.61     33.81 o 
  -7   3  12      177.80      186.74     22.22 o 
  -6   3  12      572.19      506.48     30.82 o 
  -5   3  12      907.11      831.04     34.20 o 
  -4   3  12        1.51       77.72     40.28 o 
  -3   3  12     3033.83     3373.20     97.84 o 
  -2   3  12      690.98      670.37     33.63 o 
  -1   3  12      416.68      362.64     21.60 o 
   0   3  12      938.16      931.18     41.17 o 
   1   3  12      584.65      616.50     37.14 o 
   2   3  12        7.19       23.41     10.07 o 
   3   3  12      565.49      589.28     31.25 o 
   4   3  12        0.25       20.78      9.55 o 
   5   3  12      185.89      154.42     18.07 o 
   6   3  12       23.38       32.87      8.12 o 
 -14   4  12       11.81       38.58     16.25 o 
 -13   4  12       69.08       78.70     11.81 o 
 -12   4  12      184.48      198.19     28.06 o 
 -11   4  12        4.48       28.56      7.57 o 
 -10   4  12      570.31      607.30     47.40 o 
  -9   4  12       91.45       82.55     15.42 o 
  -8   4  12      978.85     1019.94     51.75 o 
  -7   4  12     1075.13     1007.17     45.55 o 
  -6   4  12      913.06      723.95     35.62 o 
  -5   4  12      103.80       95.26     24.52 o 
  -4   4  12     1149.07     1258.31     72.20 o 
  -3   4  12        0.21       25.44      8.40 o 
  -2   4  12     1822.09     1936.04     56.93 o 
  -1   4  12        2.17       13.31     14.43 o 
   0   4  12        1.03       19.50     12.28 o 
   1   4  12      270.29      266.72     25.34 o 
   2   4  12     1231.14     1257.50     45.63 o 
   3   4  12        8.97       45.69      9.51 o 
   4   4  12      336.82      368.46     38.54 o 
   5   4  12       11.60       23.00      6.13 o 
   6   4  12      124.18      133.70     20.49 o 
 -14   5  12      653.42      614.19     68.24 o 
 -13   5  12        4.69       43.10     16.79 o 
 -12   5  12      314.09      316.87     34.22 o 
 -11   5  12        0.99       24.72      7.11 o 
 -10   5  12       62.70       59.41      9.93 o 
  -9   5  12      453.03      467.15     50.26 o 
  -8   5  12     1590.35     1814.10     75.70 o 
  -7   5  12        0.85       20.52     17.10 o 
  -6   5  12      215.07      205.30     33.97 o 
  -5   5  12      237.28      187.21     16.75 o 
  -4   5  12        0.31       32.73      9.71 o 
  -3   5  12      523.90      559.10     30.97 o 
  -2   5  12       23.80       47.69      9.83 o 
  -1   5  12      131.62      149.49     15.43 o 
   0   5  12     1676.41     1807.11     56.43 o 
   1   5  12      184.72      166.80     17.01 o 
   2   5  12     1169.34     1307.97     58.48 o 
   3   5  12       34.93       68.81     10.99 o 
   4   5  12       14.49       68.37     10.93 o 
   5   5  12       24.24       29.66     10.86 o 
   6   5  12      227.69      210.22     29.88 o 
 -13   6  12      611.00      618.60     52.81 o 
 -12   6  12       88.94       77.37     28.46 o 
 -11   6  12      188.72      183.10     29.85 o 
 -10   6  12      272.88      293.16     35.93 o 
  -9   6  12      687.27      803.32     57.59 o 
  -8   6  12       53.45       55.16     12.23 o 
  -7   6  12     1592.38     1671.07     69.03 o 
  -6   6  12       15.38       48.48      9.07 o 
  -5   6  12       20.10       24.32     10.36 o 
  -4   6  12       55.33       47.90      8.83 o 
  -3   6  12        2.22       27.61     15.37 o 
  -2   6  12      362.64      330.79     23.56 o 
  -1   6  12      510.81      512.41     33.28 o 
   0   6  12      121.76      130.24     14.70 o 
   1   6  12      523.63      557.00     29.30 o 
   2   6  12       35.15       69.40     11.21 o 
   3   6  12       17.84       40.28      8.02 o 
   4   6  12      394.82      444.06     28.45 o 
   5   6  12      145.31      146.41     19.05 o 
 -13   7  12      119.94       69.11     12.42 o 
 -12   7  12      129.09      103.99     16.50 o 
 -11   7  12      692.01      716.02     47.42 o 
 -10   7  12       32.72       13.32     17.95 o 
  -9   7  12      575.10      645.65     41.15 o 
  -8   7  12      168.99      184.54     22.44 o 
  -7   7  12       27.74       29.93     27.87 o 
  -6   7  12       46.24       58.97     16.61 o 
  -5   7  12      120.60       99.13     31.18 o 
  -4   7  12      145.72      165.36     20.44 o 
  -3   7  12      775.18      799.10     45.85 o 
  -2   7  12        8.16       49.83     23.89 o 
  -1   7  12      950.82     1031.23     60.18 o 
   0   7  12       24.83       39.44     10.59 o 
   1   7  12       52.58       36.10      7.38 o 
   2   7  12       99.21       87.06     11.80 o 
   3   7  12      617.19      619.90     49.27 o 
   4   7  12       36.76       60.46     16.62 o 
   5   7  12      501.91      537.62     61.35 o 
 -12   8  12      121.23       84.21     14.71 o 
 -11   8  12       53.03       58.54     12.54 o 
 -10   8  12      280.84      240.55     29.14 o 
  -9   8  12        5.01       26.87     18.25 o 
  -8   8  12       64.93      105.04     16.47 o 
  -7   8  12      996.63     1029.06     59.34 o 
  -6   8  12      107.05      130.40     25.06 o 
  -5   8  12      213.40      224.58     30.43 o 
  -4   8  12      163.65      128.21     29.29 o 
  -3   8  12       23.12       58.10     17.45 o 
  -2   8  12      881.00      935.42     38.22 o 
  -1   8  12      371.48      392.72     31.64 o 
   0   8  12       17.54       46.78     13.40 o 
   1   8  12      272.97      243.54     29.85 o 
   2   8  12      306.63      308.07     37.78 o 
   3   8  12       24.74       52.28     15.87 o 
   4   8  12      481.73      599.91    114.43 o 
 -11   9  12        4.80       55.32     12.07 o 
 -10   9  12       16.44       16.40     13.50 o 
  -9   9  12       25.05       28.15     25.92 o 
  -8   9  12      892.18      863.14     82.47 o 
  -7   9  12        8.59       61.28     18.41 o 
  -6   9  12      818.85      945.06     51.52 o 
  -5   9  12        2.25       44.37     11.32 o 
  -4   9  12      232.54      239.19     26.85 o 
  -3   9  12        8.04       26.15     11.73 o 
  -2   9  12      241.82      263.60     46.72 o 
  -1   9  12       18.59       70.40     18.56 o 
   0   9  12     1144.13     1396.80     72.70 o 
   1   9  12       40.53       67.42     16.98 o 
   2   9  12      101.48      116.84     28.07 o 
   3   9  12       22.19       43.03     31.90 o 
 -11  10  12       40.09       33.57     10.09 o 
 -10  10  12      324.66      255.38     52.21 o 
  -9  10  12       36.85       67.54     13.37 o 
  -8  10  12       42.84       50.67     11.87 o 
  -7  10  12      547.81      591.25     50.44 o 
  -6  10  12       94.90       79.50     26.71 o 
  -5  10  12       92.87       91.36     16.05 o 
  -4  10  12       53.43       49.79     18.11 o 
  -3  10  12       67.44       80.41     15.28 o 
  -2  10  12      394.04      424.40     43.95 o 
  -1  10  12      606.03      714.03     47.56 o 
   0  10  12        1.57       44.60     12.68 o 
   1  10  12      135.49      137.11     25.29 o 
   2  10  12       68.45       69.99     16.59 o 
  -9  11  12      342.44      306.95     30.41 o 
  -8  11  12       19.99       37.80     17.63 o 
  -7  11  12        0.23       19.25     13.77 o 
  -6  11  12       52.43       45.77     13.20 o 
  -5  11  12      194.78      135.04     20.48 o 
  -4  11  12       18.00       74.06     14.21 o 
  -3  11  12      594.07      628.66     50.40 o 
  -2  11  12       63.65      111.07     17.97 o 
  -1  11  12      191.36      156.01     29.73 o 
   0  11  12        3.50       31.03     11.66 o 
   1  11  12       64.11       68.51     17.62 o 
  -8  12  12       26.45       35.88     12.44 o 
  -7  12  12      225.91      212.71     24.10 o 
  -6  12  12        0.15       23.94     20.25 o 
  -5  12  12       21.67       48.25     11.02 o 
  -4  12  12       76.60       56.54     12.37 o 
  -3  12  12       81.71       61.03     16.78 o 
  -2  12  12      136.35      111.89     16.84 o 
  -1  12  12       61.74       74.24     26.67 o 
   0  12  12       16.72       56.10     17.78 o 
 -13   0  13     1091.80     1092.32     99.52 o 
 -11   0  13      380.51      377.06     42.98 o 
  -9   0  13        2.18       45.34     14.25 o 
  -7   0  13     1154.11     1127.89    108.13 o 
  -5   0  13     1350.17     1434.59     61.99 o 
  -3   0  13      193.47      157.95     29.27 o 
  -1   0  13      379.69      396.00     36.54 o 
   1   0  13     1289.60     1378.47     62.33 o 
   3   0  13     1274.65     1285.00     97.19 o 
   5   0  13       39.18       99.93     37.72 o 
 -14   1  13      253.76      256.73     23.80 o 
 -13   1  13       36.29       51.29     14.25 o 
 -12   1  13      375.43      380.94     40.91 o 
 -11   1  13       60.65       61.42     10.17 o 
 -10   1  13        1.02       16.84     13.44 o 
  -9   1  13      768.45      721.37     52.02 o 
  -8   1  13      166.43      153.30     17.02 o 
  -7   1  13     1068.94     1179.97     65.18 o 
  -6   1  13     1234.47     1328.29     52.20 o 
  -5   1  13      190.24      155.52     18.97 o 
  -4   1  13       70.04      112.72     14.42 o 
  -3   1  13      468.37      486.62     27.72 o 
  -2   1  13      223.63      232.37     23.15 o 
  -1   1  13      850.66      964.57     46.43 o 
   0   1  13       24.27       48.01      9.51 o 
   1   1  13       89.24       89.00     12.94 o 
   2   1  13     1239.33     1442.64     63.97 o 
   3   1  13      213.47      199.57     21.12 o 
   4   1  13      156.42      203.70     25.03 o 
   5   1  13      329.67      380.58     43.49 o 
 -14   2  13      108.83      100.86     15.65 o 
 -13   2  13        1.03       32.15      8.91 o 
 -12   2  13        7.67       28.59      6.91 o 
 -11   2  13        0.03       17.27     11.47 o 
 -10   2  13      439.29      489.58     37.61 o 
  -9   2  13       68.55       69.88     10.67 o 
  -8   2  13      942.79      865.03     47.19 o 
  -7   2  13        1.31       26.12     11.79 o 
  -6   2  13      261.06      215.46     45.74 o 
  -5   2  13      218.96      219.84     17.62 o 
  -4   2  13      568.74      635.58     33.94 o 
  -3   2  13        0.34       45.35     10.96 o 
  -2   2  13     1398.70     1629.67     57.80 o 
  -1   2  13       11.76       49.93     10.52 o 
   0   2  13     1528.18     1537.76     48.40 o 
   1   2  13       26.00       52.67     11.06 o 
   2   2  13       79.31       61.49     12.29 o 
   3   2  13       13.95       31.36     11.53 o 
   4   2  13      392.50      415.46     40.84 o 
   5   2  13       15.93       29.81      7.51 o 
 -14   3  13      124.29       83.73     14.82 o 
 -13   3  13       22.28       45.41      8.71 o 
 -12   3  13      207.39      208.41     22.28 o 
 -11   3  13        7.08       44.49      9.67 o 
 -10   3  13      281.09      287.59     22.31 o 
  -9   3  13      445.24      401.72     37.54 o 
  -8   3  13        1.41       22.33     15.15 o 
  -7   3  13      124.52       99.46     12.77 o 
  -6   3  13     3187.02     3388.11    122.37 o 
  -5   3  13        2.79       18.57      9.28 o 
  -4   3  13      717.01      805.34     44.01 o 
  -3   3  13      597.41      623.60     34.78 o 
  -2   3  13        1.11       23.66      7.53 o 
  -1   3  13      659.19      720.76     47.71 o 
   0   3  13      507.91      557.39     34.02 o 
   1   3  13       18.16       41.94     15.54 o 
   2   3  13      549.07      539.53     36.33 o 
   3   3  13       24.39       31.99     14.64 o 
   4   3  13       94.73       77.55     15.75 o 
   5   3  13      100.73       86.87     18.75 o 
 -13   4  13      229.18      176.89     23.12 o 
 -12   4  13       42.87       46.85     11.61 o 
 -11   4  13      256.87      240.76     23.27 o 
 -10   4  13      126.96      104.47     13.56 o 
  -9   4  13       34.11       34.91      7.04 o 
  -8   4  13      385.99      360.47     35.92 o 
  -7   4  13      598.61      623.94     38.83 o 
  -6   4  13        9.27       16.46     11.61 o 
  -5   4  13     1960.54     2135.83    156.01 o 
  -4   4  13      152.44      126.40     14.67 o 
  -3   4  13      432.47      445.86     27.20 o 
  -2   4  13        0.33       39.12      7.96 o 
  -1   4  13       77.06       88.06     14.66 o 
   0   4  13      171.65      140.86     17.56 o 
   1   4  13      842.00      960.57     44.57 o 
   2   4  13        8.29       37.80      9.15 o 
   3   4  13      376.05      428.05     32.38 o 
   4   4  13       89.34      107.22     14.10 o 
   5   4  13       21.14       53.35     12.69 o 
 -13   5  13       17.32       44.71      9.66 o 
 -12   5  13       39.12       60.12     12.25 o 
 -11   5  13      198.91      148.94     22.77 o 
 -10   5  13       31.99       83.53     17.39 o 
  -9   5  13      759.71      787.07     60.23 o 
  -8   5  13        0.08       20.46     10.29 o 
  -7   5  13      367.18      312.17     48.16 o 
  -6   5  13      395.63      323.38     66.48 o 
  -5   5  13      298.82      215.98     38.58 o 
  -4   5  13      345.00      326.35     47.76 o 
  -3   5  13      244.47      233.87     21.51 o 
  -2   5  13       19.03       37.77      9.56 o 
  -1   5  13     1330.11     1481.56     71.20 o 
   0   5  13       35.64       42.20      9.30 o 
   1   5  13      504.08      507.31     34.75 o 
   2   5  13       13.73       39.92      9.06 o 
   3   5  13      192.60      221.49     22.02 o 
   4   5  13        4.26       47.50     19.86 o 
 -12   6  13        0.16       29.75      9.55 o 
 -11   6  13       55.99       57.99     12.32 o 
 -10   6  13      698.96      734.95     48.44 o 
  -9   6  13       47.99       85.60     17.14 o 
  -8   6  13      656.82      725.81     49.56 o 
  -7   6  13       75.75      119.51     18.96 o 
  -6   6  13       70.40       80.38     19.62 o 
  -5   6  13        0.49       21.37     17.25 o 
  -4   6  13      109.38       86.91     14.89 o 
  -3   6  13       69.14       88.97     22.86 o 
  -2   6  13      515.63      672.25     41.86 o 
  -1   6  13       64.85       91.78     21.62 o 
   0   6  13      490.69      551.71     40.88 o 
   1   6  13      252.13      232.59     23.39 o 
   2   6  13       23.78       46.35      8.50 o 
   3   6  13      131.83      136.55     15.18 o 
   4   6  13      423.45      464.93     52.31 o 
 -12   7  13      398.48      364.40     66.24 o 
 -11   7  13       15.59       46.17     11.32 o 
 -10   7  13       79.71       93.11     22.56 o 
  -9   7  13       22.55       35.81     20.36 o 
  -8   7  13      129.40      143.83     21.75 o 
  -7   7  13       90.07       81.96     15.00 o 
  -6   7  13      301.21      375.81     35.36 o 
  -5   7  13        6.06       13.90      9.99 o 
  -4   7  13      392.77      434.14     31.42 o 
  -3   7  13       29.36       67.03     14.51 o 
  -2   7  13      265.62      283.53     42.02 o 
  -1   7  13      190.56      202.98     42.94 o 
   0   7  13      242.55      310.31     30.88 o 
   1   7  13      120.97      106.82     18.50 o 
   2   7  13      624.31      680.95     36.39 o 
   3   7  13        7.55       20.96     35.80 o 
 -11   8  13      166.33      169.11     21.34 o 
 -10   8  13       23.84       43.35     15.59 o 
  -9   8  13       27.89       48.49     11.39 o 
  -8   8  13      350.55      327.44     31.32 o 
  -7   8  13       91.71       90.96     16.59 o 
  -6   8  13       72.67       62.70     16.16 o 
  -5   8  13      389.35      439.29     36.24 o 
  -4   8  13      123.80      126.15     20.55 o 
  -3   8  13      237.95      273.74     38.55 o 
  -2   8  13      259.95      309.47     54.94 o 
  -1   8  13        0.07       30.51      9.93 o 
   0   8  13       22.40       44.52     10.22 o 
   1   8  13      265.24      274.06     29.45 o 
   2   8  13       28.20       33.27     12.56 o 
 -10   9  13       66.17       56.61     15.60 o 
  -9   9  13      435.13      451.40     39.22 o 
  -8   9  13        0.33       38.46     10.34 o 
  -7   9  13      753.69      741.16    105.07 o 
  -6   9  13        0.75       27.51     11.11 o 
  -5   9  13       37.45       49.81     13.37 o 
  -4   9  13       52.17       65.78     14.01 o 
  -3   9  13      579.30      745.56     49.96 o 
  -2   9  13       21.58       54.66     17.31 o 
  -1   9  13      372.74      498.15     28.89 o 
   0   9  13       10.34       17.00     14.38 o 
   1   9  13       14.66       41.81     12.38 o 
   2   9  13       61.50       86.63     27.67 o 
  -9  10  13        0.00       51.23     12.55 o 
  -8  10  13      433.71      416.62     43.35 o 
  -7  10  13       83.28       75.11     13.12 o 
  -6  10  13      117.78      119.35     23.16 o 
  -5  10  13       87.07       69.81     12.83 o 
  -4  10  13      445.11      501.35     70.28 o 
  -3  10  13       47.58       83.07     30.75 o 
  -2  10  13      413.65      549.00     40.66 o 
  -1  10  13        3.23       38.85     26.47 o 
   0  10  13       62.59       50.64     33.63 o 
  -7  11  13       49.90       52.44     15.72 o 
  -6  11  13      263.33      256.05     27.00 o 
  -5  11  13        4.03       19.06     10.28 o 
  -4  11  13      144.57      135.40     18.53 o 
  -3  11  13       81.46       93.56     20.35 o 
  -2  11  13       13.41       35.79     15.17 o 
  -1  11  13        0.62       58.29     12.02 o 
 -12   0  14       68.90       58.32     14.59 o 
 -10   0  14      323.22      292.35     55.66 o 
  -8   0  14     1351.08     1447.34    130.62 o 
  -6   0  14      557.04      580.72     50.92 o 
  -4   0  14        0.83       48.27     15.31 o 
  -2   0  14       71.80       55.94     15.31 o 
   0   0  14      955.40     1014.38     65.51 o 
   2   0  14      429.89      428.40     63.16 o 
   4   0  14      155.58      148.86     39.87 o 
 -13   1  14      131.01      142.84     18.09 o 
 -12   1  14      142.74      136.68     27.05 o 
 -11   1  14       57.77       50.96      8.78 o 
 -10   1  14      317.55      324.12     28.41 o 
  -9   1  14      446.12      434.65     28.21 o 
  -8   1  14       35.08       69.79     17.68 o 
  -7   1  14      291.72      228.76     29.40 o 
  -6   1  14      374.97      452.28     34.91 o 
  -5   1  14       37.51       51.83     13.12 o 
  -4   1  14      396.96      496.10     40.85 o 
  -3   1  14        0.03       46.22     10.67 o 
  -2   1  14      370.65      422.07     25.32 o 
  -1   1  14      218.50      252.70     21.33 o 
   0   1  14       13.66       53.88     11.56 o 
   1   1  14      612.27      737.14     41.41 o 
   2   1  14      385.24      419.70     24.77 o 
   3   1  14       26.73       48.61      9.12 o 
   4   1  14      202.73      189.64     22.60 o 
 -13   2  14       88.89       52.58     12.56 o 
 -12   2  14        4.40       37.38      8.45 o 
 -11   2  14      272.31      278.58     26.33 o 
 -10   2  14       62.15       73.38     11.63 o 
  -9   2  14      579.05      510.02     33.72 o 
  -8   2  14       96.33      100.76     15.36 o 
  -7   2  14      152.31       98.57     14.76 o 
  -6   2  14       15.58       45.32      8.79 o 
  -5   2  14     1057.02     1246.74     40.60 o 
  -4   2  14       69.67       61.45     19.64 o 
  -3   2  14     1365.03     1497.66     68.53 o 
  -2   2  14       57.71       50.57     11.09 o 
  -1   2  14      370.15      427.15     26.78 o 
   0   2  14        2.95       36.66      9.18 o 
   1   2  14      139.70      146.86     18.03 o 
   2   2  14       40.75       47.74      8.87 o 
   3   2  14      457.51      504.92     37.51 o 
 -13   3  14       70.58       65.69     12.74 o 
 -12   3  14       57.26       72.54     10.84 o 
 -11   3  14       20.49       32.01      9.02 o 
 -10   3  14      169.77      179.40     20.91 o 
  -9   3  14      390.09      404.90     36.14 o 
  -8   3  14        9.24       43.39     11.14 o 
  -7   3  14     1177.21     1166.75     81.86 o 
  -6   3  14       86.14       55.55     16.44 o 
  -5   3  14       49.96       73.97     12.96 o 
  -4   3  14      692.08      742.88     52.51 o 
  -3   3  14      314.51      315.80     21.85 o 
  -2   3  14      152.97      147.02     26.13 o 
  -1   3  14      472.78      644.56     38.56 o 
   0   3  14        2.09       38.66      9.11 o 
   1   3  14      179.46      133.18     17.42 o 
   2   3  14       71.48       69.24     10.68 o 
   3   3  14        4.86       54.83     17.86 o 
 -12   4  14      116.09       77.72     13.93 o 
 -11   4  14       59.25       53.15     14.91 o 
 -10   4  14       91.36       90.04     15.45 o 
  -9   4  14       33.23       48.57     11.83 o 
  -8   4  14     1099.14     1106.07     64.76 o 
  -7   4  14       43.77       33.07     10.14 o 
  -6   4  14     1227.01     1267.18     98.42 o 
  -5   4  14      104.66       81.83     12.66 o 
  -4   4  14        8.03       24.11      9.42 o 
  -3   4  14        0.94       28.97     14.48 o 
  -2   4  14      664.51      730.18     57.92 o 
  -1   4  14        2.01       65.02     14.99 o 
   0   4  14      242.73      290.30     28.42 o 
   1   4  14       66.93       57.89     18.35 o 
   2   4  14      160.39      123.43     15.44 o 
   3   4  14      116.86       75.72     25.99 o 
 -12   5  14      227.06      267.11     28.23 o 
 -11   5  14       12.86       44.32     11.04 o 
 -10   5  14      171.14      212.08     50.51 o 
  -9   5  14      100.32       80.21     14.14 o 
  -8   5  14        0.38       18.52      9.03 o 
  -7   5  14      310.81      331.31     35.44 o 
  -6   5  14      201.30      169.62     23.37 o 
  -5   5  14      178.60      243.83     27.32 o 
  -4   5  14      546.01      556.10     35.16 o 
  -3   5  14      170.90      128.29     16.04 o 
  -2   5  14      464.49      506.29     34.63 o 
  -1   5  14       15.35       26.48      7.22 o 
   0   5  14       86.67       86.96     12.00 o 
   1   5  14        2.99       22.66     10.80 o 
   2   5  14      460.97      517.31     38.49 o 
   3   5  14       44.23       41.77      8.30 o 
 -11   6  14      465.27      475.55     42.57 o 
 -10   6  14       30.26       48.55     11.40 o 
  -9   6  14      195.74      224.14     36.93 o 
  -8   6  14       81.78      117.51     20.43 o 
  -7   6  14        4.42       50.15     15.26 o 
  -6   6  14       24.22       52.74     12.80 o 
  -5   6  14      259.73      331.17     41.33 o 
  -4   6  14        1.63       54.95     13.80 o 
  -3   6  14      459.06      575.09     53.34 o 
  -2   6  14        5.44       39.93     11.85 o 
  -1   6  14      156.96      209.53     26.17 o 
   0   6  14      186.00      186.41     39.85 o 
   1   6  14       17.61       48.53     14.35 o 
   2   6  14       69.68       71.11     15.19 o 
 -11   7  14        0.28       33.47     12.41 o 
 -10   7  14        1.52       45.34     10.76 o 
  -9   7  14      221.21      196.20     30.63 o 
  -8   7  14       10.67       64.52     14.64 o 
  -7   7  14      217.58      212.61     33.57 o 
  -6   7  14        0.23       32.00     10.46 o 
  -5   7  14      196.38      131.72     44.13 o 
  -4   7  14       71.31       98.19     18.03 o 
  -3   7  14       31.06       66.21     14.54 o 
  -2   7  14      177.55      172.35     45.12 o 
  -1   7  14      291.71      323.06     29.69 o 
   0   7  14       90.29       77.41     20.89 o 
   1   7  14      408.86      346.41     49.77 o 
 -10   8  14      151.64      133.96     24.14 o 
  -9   8  14      111.19       80.81     15.51 o 
  -8   8  14      267.07      257.53     26.34 o 
  -7   8  14       17.48       44.38     22.01 o 
  -6   8  14      179.08      152.56     22.10 o 
  -5   8  14      409.89      390.88     29.77 o 
  -4   8  14       33.39       66.13     14.66 o 
  -3   8  14      122.49      112.43     17.65 o 
  -2   8  14       70.59       86.30     15.60 o 
  -1   8  14       42.93       31.25     13.46 o 
   0   8  14      195.59      177.15     22.93 o 
  -9   9  14       19.90       45.66     20.50 o 
  -8   9  14      144.49      111.79     18.70 o 
  -7   9  14        2.94       38.27     14.27 o 
  -6   9  14      111.58      100.13     17.71 o 
  -5   9  14       39.32      102.87     19.18 o 
  -4   9  14      743.83      801.88    104.51 o 
  -3   9  14        9.64       57.72     13.26 o 
  -2   9  14       44.59       79.35     29.38 o 
  -1   9  14       19.69       63.11     13.01 o 
  -7  10  14        1.63       49.19     14.74 o 
  -6  10  14       72.55      101.52     18.59 o 
  -5  10  14      434.72      433.39    104.53 o 
  -4  10  14       11.88       60.08     14.75 o 
  -3  10  14      296.62      311.31     37.37 o 
 -11   0  15      155.98      207.17     29.81 o 
  -9   0  15      500.21      506.05     78.15 o 
  -7   0  15      328.65      349.31     44.19 o 
  -5   0  15        7.30       36.80     19.14 o 
  -3   0  15      374.84      435.44     59.25 o 
  -1   0  15      617.40      703.82     89.15 o 
   1   0  15        1.04       34.34     10.98 o 
 -12   1  15       43.96       61.39      9.98 o 
 -11   1  15      115.45      101.38     13.60 o 
 -10   1  15      180.02      181.59     22.60 o 
  -9   1  15        0.26       45.09     12.70 o 
  -8   1  15      131.97      129.34     27.51 o 
  -7   1  15      243.20      256.29     24.70 o 
  -6   1  15       67.57       63.49     11.13 o 
  -5   1  15      112.37       94.34     13.61 o 
  -4   1  15       53.40       64.36     11.76 o 
  -3   1  15       41.83       54.72     10.29 o 
  -2   1  15      349.57      405.74     34.67 o 
  -1   1  15       80.90       89.37     13.88 o 
   0   1  15      105.05      101.12     21.73 o 
   1   1  15      115.52      108.08     20.04 o 
   2   1  15       34.48       50.72      9.79 o 
 -12   2  15      107.99       89.40     25.83 o 
 -11   2  15        2.45       25.57      6.47 o 
 -10   2  15       43.33       57.93     12.55 o 
  -9   2  15       50.16       64.95     11.07 o 
  -8   2  15      149.50      143.34     29.18 o 
  -7   2  15        0.25       30.30      9.94 o 
  -6   2  15      714.37      908.38     44.15 o 
  -5   2  15       46.22       47.88      9.77 o 
  -4   2  15      221.74      212.76     27.30 o 
  -3   2  15       10.45       22.99      7.34 o 
  -2   2  15        1.42       39.14      8.86 o 
  -1   2  15       21.10       52.53     10.24 o 
   0   2  15      163.76      192.29     19.96 o 
   1   2  15        3.54       32.32      8.49 o 
   2   2  15      269.87      222.67     25.49 o 
 -11   3  15       42.10       45.92     12.48 o 
 -10   3  15      291.89      261.53     42.28 o 
  -9   3  15        4.50       31.66     11.11 o 
  -8   3  15      663.82      708.12     58.70 o 
  -7   3  15      200.76      139.77     18.73 o 
  -6   3  15        7.93       37.09     15.97 o 
  -5   3  15       94.57      104.70     14.68 o 
  -4   3  15      354.33      412.60     29.27 o 
  -3   3  15        0.90       39.21      9.07 o 
  -2   3  15      332.09      378.79     29.97 o 
  -1   3  15       18.46       34.53      8.49 o 
   0   3  15        0.45       48.49      9.41 o 
   1   3  15       74.81       78.11     11.30 o 
 -11   4  15       50.05       30.43     10.24 o 
 -10   4  15        1.91       55.48     13.31 o 
  -9   4  15      777.58      755.99     43.10 o 
  -8   4  15       15.52       44.23     25.76 o 
  -7   4  15      583.91      608.51     45.11 o 
  -6   4  15        4.73       43.38     23.23 o 
  -5   4  15      150.33      154.64     26.18 o 
  -4   4  15       15.35       47.82      9.69 o 
  -3   4  15      582.88      796.61     80.66 o 
  -2   4  15        0.02       61.08     10.79 o 
  -1   4  15      147.24      188.03     27.94 o 
   0   4  15       74.91       96.23     15.04 o 
   1   4  15        1.47       31.45      7.96 o 
 -11   5  15       32.61       60.00     11.78 o 
 -10   5  15       75.76       65.29     13.66 o 
  -9   5  15        9.18       34.43     11.99 o 
  -8   5  15      236.78      302.78     34.88 o 
  -7   5  15      219.48      219.78     39.21 o 
  -6   5  15       41.32       52.36     22.21 o 
  -5   5  15      404.71      496.62     59.55 o 
  -4   5  15      175.32      203.60     35.80 o 
  -3   5  15       99.57      136.82     21.62 o 
  -2   5  15       17.78       81.15     22.62 o 
  -1   5  15       27.70       29.75     17.01 o 
   0   5  15        2.07       58.54     13.48 o 
 -10   6  15        7.80       26.82      9.12 o 
  -9   6  15        0.44       51.94     11.26 o 
  -8   6  15       13.88       65.07     16.70 o 
  -7   6  15       14.13       46.06     12.27 o 
  -6   6  15      285.29      378.55     36.78 o 
  -5   6  15        6.40       23.02     18.44 o 
  -4   6  15      155.00      165.63     28.32 o 
  -3   6  15        5.78       35.55     13.94 o 
  -2   6  15       13.82       41.89     11.84 o 
  -1   6  15       96.55      113.20     16.92 o 
   0   6  15      116.20      103.95     18.12 o 
  -9   7  15        1.22       61.83     12.40 o 
  -8   7  15      267.03      282.71     35.96 o 
  -7   7  15        9.80       36.80     10.30 o 
  -6   7  15       19.04       46.40     12.22 o 
  -5   7  15       22.67       51.23     16.01 o 
  -4   7  15      130.34      103.79     16.29 o 
  -3   7  15       69.41       93.67     17.55 o 
  -2   7  15      333.30      394.86     62.52 o 
  -1   7  15        2.16       57.01     12.68 o 
  -7   8  15      102.97      115.49     20.99 o 
  -6   8  15      291.35      266.16     28.02 o 
  -5   8  15        0.40       45.80     12.82 o 
  -4   8  15       27.82       52.58     12.63 o 
  -3   8  15      150.91      140.91     38.48 o 
 -10   0  16       46.25       86.44     31.42 o 
  -8   0  16       27.20       42.96     12.52 o 
  -6   0  16       17.68       34.78     12.10 o 
  -4   0  16      583.02      732.60     46.26 o 
  -2   0  16      265.19      252.97     32.91 o 
 -10   1  16       33.27       40.60      8.85 o 
  -9   1  16        6.04       32.18      8.27 o 
  -8   1  16      107.69       91.43     12.91 o 
  -7   1  16       27.62       39.70      8.70 o 
  -6   1  16      149.62      205.24     22.26 o 
  -5   1  16       30.10       51.70      9.67 o 
  -4   1  16        1.63       14.13      9.21 o 
  -3   1  16      263.74      308.91     24.82 o 
  -2   1  16       87.84      113.36     20.75 o 
  -1   1  16       50.64       61.70     14.43 o 
 -10   2  16       31.83       47.19     11.39 o 
  -9   2  16      259.93      264.26     32.98 o 
  -8   2  16        3.20       37.42     13.16 o 
  -7   2  16      404.92      405.76     24.18 o 
  -6   2  16       57.95       74.09     11.13 o 
  -5   2  16       77.67       93.97     13.25 o 
  -4   2  16        6.05       25.08      8.66 o 
  -3   2  16      103.10      102.02     14.34 o 
  -2   2  16       31.51       84.54     13.47 o 
  -1   2  16      161.62      175.68     21.59 o 
 -10   3  16       20.38       22.18     15.52 o 
  -9   3  16      130.98      156.28     29.58 o 
  -8   3  16       99.16       62.96     30.49 o 
  -7   3  16       17.12       30.58     14.78 o 
  -6   3  16       48.33       76.68     14.28 o 
  -5   3  16      362.19      398.89     50.94 o 
  -4   3  16        8.25       42.74     12.09 o 
  -3   3  16      117.36      102.42     17.82 o 
  -2   3  16       25.82       30.18      8.55 o 
  -1   3  16        0.62       27.21     12.22 o 
  -9   4  16        2.08       40.90     33.89 o 
  -8   4  16       11.04       41.86     10.42 o 
  -7   4  16        0.15       30.34     10.37 o 
  -6   4  16      161.34      188.45     22.41 o 
  -5   4  16       46.52       77.88     14.71 o 
  -4   4  16      350.38      476.06     42.22 o 
  -3   4  16       21.51       68.80     15.46 o 
  -2   4  16       46.35       43.23     11.85 o 
  -8   5  16      173.78      108.63     18.27 o 
  -7   5  16        1.12       30.71     10.04 o 
  -6   5  16      223.07      212.07     24.62 o 
  -5   5  16       23.05       50.85     26.92 o 
  -4   5  16        1.33       27.17      9.57 o 
  -3   5  16        3.05       27.16     13.48 o 
  -7   6  16      127.65      108.97     18.18 o 
  -6   6  16       12.94       34.85     10.58 o 
  -5   6  16       70.48       74.53     14.48 o 
  -4   6  16       56.11       54.49     11.96 o 
  -7   0  17       91.56       76.51     17.00 o 
  -5   0  17      198.46      174.67     31.42 o 
  -6   1  17       43.69       22.28      7.27 o 
  -5   1  17       62.79       54.26     10.74 o 
                                                 
